# Supplementary material for: Age-dependent gene expression trajectories during early childhood in children at increased risk for type 1 diabetes
Source: Genes Immun. 2025 Mar 20;26(2):173–7. doi: 10.1038/s41435-025-00324-8 (PMC12006016; doi:10.1038/s41435-025-00324-8)
Supplement: Supplementary file 2 — Supplemental Table 2 [file 41435_2025_324_MOESM2_ESM.xlsx]

## Sheet: Cluster_A
PROBEID	ENTREZID	ENSEMBL	GENENAME	SYMBOL	AveExpr	F	P_Val	adj_P_Val	maximum_lfc	cluster_hc
8138566	10643	ENSG00000136231	insulin like growth factor 2 mRNA binding protein 3	IGF2BP3	7.04993	78.9118	5.27106e-40	1.02385e-35	-1.38576	7
8117165	6659	ENSG00000124766	SRY-box transcription factor 4	SOX4	7.39407	57.8136	5.36418e-31	2.60484e-27	-0.780167	7
7971950	1602	ENSG00000276644	dachshund family transcription factor 1	DACH1	6.10982	51.6058	3.70288e-28	1.19875e-24	-0.617134	12
8047788	8745	ENSG00000114948	ADAM metallopeptidase domain 23	ADAM23	6.23481	48.6523	8.96332e-27	2.48719e-23	-0.893008	7
8174937	10178	ENSG00000009694	teneurin transmembrane protein 1	TENM1	6.75553	48.5276	1.0266e-26	2.49259e-23	-0.80537	7
8070629	90625	ENSG00000233056	endogenous retrovirus group 48 member 1	ERVH48-1	6.73429	47.6111	2.79023e-26	6.02194e-23	-1.07141	12
8060988	22903	ENSG00000132640	BTB domain containing 3	BTBD3	6.9309	45.6275	2.47138e-25	4.80041e-22	-0.547268	7
7955317	41	ENSG00000110881	acid sensing ion channel subunit 1	ASIC1	5.35399	36.3077	9.68706e-21	1.34401e-17	-0.651562	13
8113504	9315	ENSG00000134986	neuronal regeneration related protein	NREP	8.22361	35.7055	1.95597e-20	2.53285e-17	-1.01711	7
8157105	58499	ENSG00000148143	zinc finger protein 462	ZNF462	5.54273	35.2444	3.35551e-20	3.83396e-17	-0.571835	7
8170364	2334	ENSG00000155966	ALF transcription elongation factor 2	AFF2	6.80275	34.8486	5.33883e-20	5.45797e-17	-0.668638	7
8017718	8313	ENSG00000168646	axin 2	AXIN2	7.16435	31.9222	1.71029e-18	1.32883e-15	-0.476105	12
7946245	8642	ENSG00000166341	dachsous cadherin-related 1	DCHS1	6.59066	31.7954	1.9902e-18	1.48684e-15	-0.549359	13
8175531	1038	ENSG00000288642	cerebellar degeneration related protein 1	CDR1	5.3523	31.0849	4.66199e-18	3.35387e-15	-1.29295	7
8089448	55211	ENSG00000288642	developmental pluripotency associated 4	DPPA4	5.00514	30.7521	6.95403e-18	4.82411e-15	-0.530887	7
7901993	57685	ENSG00000158966	cache domain containing 1	CACHD1	7.18333	30.22	1.32024e-17	8.27239e-15	-0.742822	12
8033635	81794	ENSG00000142303	ADAM metallopeptidase with thrombospondin type 1 motif 10	ADAMTS10	7.70163	29.6352	2.67683e-17	1.61712e-14	-0.465413	13
8001547	51090	ENSG00000102934	plasmolipin	PLLP	6.68231	29.2281	4.38468e-17	2.43337e-14	-0.697202	7
8092726	9076	ENSG00000163347	claudin 1	CLDN1	5.88714	28.7574	7.76912e-17	4.19187e-14	-0.89009	7
7933010	56288	ENSG00000148498	par-3 family cell polarity regulator	PARD3	5.10249	28.4445	1.13736e-16	5.52304e-14	-0.478782	7
7900999	339541	ENSG00000198520	armadillo like helical domain containing 1	ARMH1	7.06756	27.5744	3.29438e-16	1.45432e-13	-0.401977	13
8129418	5796	ENSG00000152894	protein tyrosine phosphatase receptor type K	PTPRK	6.19774	26.863	7.89208e-16	3.26161e-13	-0.565226	12
8014768	57125	ENSG00000161381	plexin domain containing 1	PLXDC1	8.95863	26.33	1.52214e-15	6.15959e-13	-0.563641	12
8128818	8936	ENSG00000112290	WASP family member 1	WASF1	5.85195	25.8908	2.61956e-15	1.01765e-12	-0.718103	2
8141459	79690	ENSG00000197093	galactose-3-O-sulfotransferase 4	GAL3ST4	7.02764	23.8248	3.43086e-14	1.16914e-11	-0.540502	13
8168589	7552	ENSG00000147180	zinc finger protein 711	ZNF711	6.81518	23.6156	4.45971e-14	1.49354e-11	-0.683411	7
7964759	23426	ENSG00000155974	glutamate receptor interacting protein 1	GRIP1	5.36195	22.15	2.82544e-13	8.44328e-11	-0.793512	7
8002403	92154	ENSG00000132613	MTSS I-BAR domain containing 2	MTSS2	7.10686	21.8442	4.16151e-13	1.18872e-10	-0.518903	7
8134339	23089	ENSG00000242265	paternally expressed 10	PEG10	6.58793	21.3613	7.68102e-13	2.04378e-10	-1.0268	2
8037785	94235	ENSG00000167414	G protein subunit gamma 8	GNG8	6.22408	21.138	1.02036e-12	2.60782e-10	-0.424691	12
8086627	259173	ENSG00000178038	ALS2 C-terminal like	ALS2CL	6.24087	21.121	1.04266e-12	2.62338e-10	-0.403692	12
8173755	9452	ENSG00000078596	integral membrane protein 2A	ITM2A	9.33851	20.699	1.78522e-12	4.38938e-10	-0.479738	12
8164940	1757	ENSG00000123453	sarcosine dehydrogenase	SARDH	6.18608	20.6846	1.81842e-12	4.41512e-10	-0.344178	12
7930837	6571	ENSG00000165646	solute carrier family 18 member A2	SLC18A2	5.7999	20.6724	1.84693e-12	4.42899e-10	-0.562077	7
8103769	3248	ENSG00000164120	15-hydroxyprostaglandin dehydrogenase	HPGD	7.18381	20.2412	3.20428e-12	7.59024e-10	-0.629814	7
7952641	9743	ENSG00000134909	Rho GTPase activating protein 32	ARHGAP32	8.04237	19.9747	4.50728e-12	1.02999e-09	-0.581709	7
7985577	54993	ENSG00000176371	zinc finger and SCAN domain containing 2	ZSCAN2	6.13073	19.7324	6.14942e-12	1.38891e-09	-0.356333	7
7923662	5287	ENSG00000133056	phosphatidylinositol-4-phosphate 3-kinase catalytic subunit type 2 beta	PIK3C2B	8.11045	19.5445	7.82665e-12	1.72756e-09	-0.422542	7
8066407	128486	ENSG00000197296	fat storage inducing transmembrane protein 2	FITM2	6.58867	19.3465	1.00951e-11	2.13139e-09	-0.389497	10
7952408	54414	ENSG00000110013	sialic acid acetylesterase	SIAE	6.58015	19.2687	1.11564e-11	2.30534e-09	-0.3849	12
7966746	8739	ENSG00000135116	harakiri, BCL2 interacting protein	HRK	8.74304	19.0234	1.53001e-11	3.09571e-09	-0.556765	7
7904106	260425	ENSG00000081026	membrane associated guanylate kinase, WW and PDZ domain containing 3	MAGI3	5.92362	18.8266	1.97173e-11	3.94834e-09	-0.41353	13
7967358	57605	ENSG00000090975	phosphatidylinositol transfer protein membrane associated 2	PITPNM2	7.33936	18.3157	3.81492e-11	7.56133e-09	-0.341009	13
7937314	80162	ENSG00000142102	protein-glucosylgalactosylhydroxylysine glucosidase	PGGHG	8.70407	17.9966	5.7666e-11	1.13142e-08	-0.515996	13
7952813	22997	ENSG00000080854	immunoglobulin superfamily member 9B	IGSF9B	5.8134	17.9012	6.52595e-11	1.24274e-08	-0.412194	10
7946048	3047	ENSG00000213934	hemoglobin subunit gamma 1	HBG1	7.24122	17.7153	8.30504e-11	1.53635e-08	-1.40631	7
7924508	55061	ENSG00000143502	sushi domain containing 4	SUSD4	6.44049	17.5646	1.01006e-10	1.85037e-08	-0.538061	7
8100943	166824	ENSG00000169435	Ras association domain family member 6	RASSF6	5.29268	17.4468	1.17721e-10	2.06e-08	-0.514836	7
8025728	81890	ENSG00000213339	queuine tRNA-ribosyltransferase catalytic subunit 1	QTRT1	7.48903	17.201	1.62082e-10	2.73764e-08	-0.328613	12
8180414	55808	ENSG00000070526	ST6 N-acetylgalactosaminide alpha-2,6-sialyltransferase 1	ST6GALNAC1	6.37617	17.1381	1.75918e-10	2.89579e-08	-0.438889	7
8148621	114822	ENSG00000158106	rhophilin Rho GTPase binding protein 1	RHPN1	5.84503	17.1283	1.78168e-10	2.90819e-08	-0.298716	13
8114300	26249	ENSG00000146021	kelch like family member 3	KLHL3	7.09101	17.0513	1.96968e-10	3.18826e-08	-0.412016	12
8150962	9760	ENSG00000198846	thymocyte selection associated high mobility group box	TOX	8.31334	16.7858	2.78466e-10	4.47019e-08	-0.467498	13
8172225	80258	ENSG00000183690	EF-hand domain containing 2	EFHC2	5.6346	16.7769	2.81693e-10	4.48492e-08	-0.463711	9
8031057	5582	ENSG00000126583	protein kinase C gamma	PRKCG	5.25659	16.667	3.25143e-10	5.09321e-08	-0.319135	13
7954245	54477	ENSG00000052126	pleckstrin homology domain containing A5	PLEKHA5	5.72274	16.6502	3.32385e-10	5.165e-08	-0.37692	13
8077970	2199	ENSG00000163520	fibulin 2	FBLN2	6.68072	16.4962	4.06439e-10	6.1199e-08	-0.407907	13
8136811	2051	ENSG00000106123	EPH receptor B6	EPHB6	7.18529	16.2176	5.85111e-10	8.54526e-08	-0.446668	10
8149574	55790	ENSG00000147408	chondroitin sulfate N-acetylgalactosaminyltransferase 1	CSGALNACT1	7.94204	16.1884	6.0794e-10	8.74713e-08	-0.379036	7
8050007	7837	ENSG00000130508	peroxidasin	PXDN	5.85743	16.091	6.90651e-10	9.86412e-08	-0.627739	7
8088919	6091	ENSG00000169855	roundabout guidance receptor 1	ROBO1	6.43659	16.0228	7.55226e-10	1.07077e-07	-0.485836	12
8086615	79442	ENSG00000163827	leucine rich repeat containing 2	LRRC2	4.6468	15.8999	8.87257e-10	1.23986e-07	-0.490859	7
7956038	440104	ENSG00000182796	transmembrane protein 198B (pseudogene)	TMEM198B	7.73387	15.82	9.85324e-10	1.35737e-07	-0.354571	13
8019231	5148	ENSG00000185527	phosphodiesterase 6G	PDE6G	6.35744	15.7996	1.01202e-09	1.3776e-07	-0.369056	13
8055038	55679	ENSG00000072163	LIM zinc finger domain containing 2	LIMS2	6.64476	15.798	1.01419e-09	1.3776e-07	-0.318208	7
8137675	5575	ENSG00000188191	protein kinase cAMP-dependent type I regulatory subunit beta	PRKAR1B	6.5586	15.3699	1.77967e-09	2.35159e-07	-0.305544	12
8066195	10904	ENSG00000166619	BLCAP apoptosis inducing factor	BLCAP	8.909	15.1301	2.43991e-09	3.18073e-07	-0.236869	7
8095566	92597	ENSG00000173542	MOB kinase activator 1B	MOB1B	8.02817	15.1332	2.43002e-09	3.18073e-07	-0.339139	7
8037103	2901	ENSG00000105737	glutamate ionotropic receptor kainate type subunit 5	GRIK5	5.90727	15.0843	2.59187e-09	3.35629e-07	-0.290294	7
7989094	4734	ENSG00000069869	NEDD4 E3 ubiquitin protein ligase	NEDD4	5.83802	14.9927	2.92426e-09	3.76165e-07	-0.3883	7
8151931	85453	ENSG00000180543	TSPY like 5	TSPYL5	6.77419	14.9734	2.99974e-09	3.83336e-07	-0.426468	7
8004699	1107	ENSG00000170004	chromodomain helicase DNA binding protein 3	CHD3	9.38643	14.8823	3.38259e-09	4.29434e-07	-0.229864	13
8105229	53918	ENSG00000152684	pelota mRNA surveillance and ribosome rescue factor	PELO	6.72576	14.8421	3.56637e-09	4.49826e-07	-0.318666	7
7953765	57494	ENSG00000166532	ribosomal modification protein rimK like family member B	RIMKLB	7.17984	14.7979	3.78066e-09	4.73778e-07	-0.321926	7
8031857	7694	ENSG00000176293	zinc finger protein 135	ZNF135	6.54824	14.7677	3.93448e-09	4.89893e-07	-0.368757	13
7940673	2785	ENSG00000162188	G protein subunit gamma 3	GNG3	5.66681	14.6398	4.65822e-09	5.76313e-07	-0.44835	9
8122222	27115	ENSG00000171408	phosphodiesterase 7B	PDE7B	6.31847	14.6055	4.87389e-09	5.9918e-07	-0.461753	13
8077370	6419	ENSG00000170364	SET domain and mariner transposase fusion gene	SETMAR	8.37892	14.5697	5.10954e-09	6.24199e-07	-0.288092	7
8079294	23016	ENSG00000075914	exosome component 7	EXOSC7	7.84345	14.3049	7.25148e-09	8.69461e-07	-0.307064	7
8102587	79625	ENSG00000173376	neuron derived neurotrophic factor	NDNF	4.63835	14.2922	7.37456e-09	8.78794e-07	-0.337196	7
8062782	84969	ENSG00000124191	TOX high mobility group box family member 2	TOX2	6.28585	14.2254	8.05614e-09	9.48379e-07	-0.39643	7
7900454	64789	ENSG00000164002	exonuclease 5	EXO5	6.28814	14.1706	8.66204e-09	1.01356e-06	-0.283959	7
8034783	22859	ENSG00000072071	adhesion G protein-coupled receptor L1	ADGRL1	7.4792	14.1432	8.9813e-09	1.04463e-06	-0.325193	13
8167673	728239	ENSG00000154545	MAGE family member D4	MAGED4	5.74943	14.1131	9.34714e-09	1.07431e-06	-0.387718	9
8032782	126259	ENSG00000167664	transmembrane and immunoglobulin domain containing 2	TMIGD2	7.7088	14.046	1.0216e-08	1.16726e-06	-0.301013	13
8037775	5739	ENSG00000160013	prostaglandin I2 receptor	PTGIR	6.41884	13.897	1.24448e-08	1.39728e-06	-0.403139	7
8084757	285386	ENSG00000188001	tumor protein p63 regulated 1	TPRG1	4.77095	13.7412	1.53017e-08	1.67922e-06	-0.303572	7
7903920	1117	ENSG00000064886	chitinase 3 like 2	CHI3L2	6.89764	13.6931	1.63109e-08	1.76996e-06	-0.556815	12
8107750	133619	ENSG00000164244	proline rich coiled-coil 1	PRRC1	10.0739	13.6511	1.72451e-08	1.86094e-06	-0.20919	7
8099524	9079	ENSG00000169744	LIM domain binding 2	LDB2	5.34995	13.4947	2.12278e-08	2.26555e-06	-0.416767	13
8136248	4232	ENSG00000106484	mesoderm specific transcript	MEST	6.82726	13.3997	2.40834e-08	2.54237e-06	-0.480023	9
8081779	254887	ENSG00000184307	zinc finger DHHC-type palmitoyltransferase 23	ZDHHC23	6.54434	13.3806	2.47015e-08	2.57958e-06	-0.265533	7
7904907	607	ENSG00000116128	BCL9 transcription coactivator	BCL9	8.08176	13.2877	2.79486e-08	2.87234e-06	-0.268372	7
8133540	729438	ENSG00000274070	cytosolic arginine sensor for mTORC1 subunit 2	CASTOR2	8.07435	13.2381	2.98561e-08	3.02044e-06	-0.383257	7
8150186	79845	ENSG00000133874	ring finger protein 122	RNF122	8.1353	13.2254	3.0364e-08	3.05591e-06	-0.356667	7
8002087	57610	ENSG00000141084	RAN binding protein 10	RANBP10	8.29314	13.1933	3.1691e-08	3.17302e-06	-0.327227	7
8014916	94103	ENSG00000172057	ORMDL sphingolipid biosynthesis regulator 3	ORMDL3	6.86938	13.1353	3.42321e-08	3.3582e-06	-0.347668	10
8133233	26053	ENSG00000158321	activator of transcription and developmental regulator AUTS2	AUTS2	7.10559	13.1381	3.41071e-08	3.3582e-06	-0.539415	13
8039674	7710	ENSG00000179909	zinc finger protein 154	ZNF154	7.79521	13.0833	3.6688e-08	3.54541e-06	-0.410386	13
8073242	158	ENSG00000239900	adenylosuccinate lyase	ADSL	8.64337	13.0497	3.83638e-08	3.65284e-06	-0.216484	12
8041617	57504	ENSG00000057935	metastasis associated 1 family member 3	MTA3	8.37304	12.8177	5.22584e-08	4.83365e-06	-0.279301	13
8150881	5324	ENSG00000181690	PLAG1 zinc finger	PLAG1	6.64657	12.7622	5.62764e-08	5.18063e-06	-0.558446	7
8131067	115330	ENSG00000164849	G protein-coupled receptor 146	GPR146	7.19085	12.7443	5.76342e-08	5.2558e-06	-0.453436	7
8089659	57577	ENSG00000163617	coiled-coil domain containing 191	CCDC191	5.80257	12.7197	5.95542e-08	5.38038e-06	-0.463801	10
8164131	286205	ENSG00000173611	suppressor of cancer cell invasion	SCAI	7.47407	12.6616	6.43515e-08	5.7602e-06	-0.31106	12
8134257	2791	ENSG00000127920	G protein subunit gamma 11	GNG11	7.28454	12.6535	6.50571e-08	5.79665e-06	-0.841191	7
7977373	9112	ENSG00000182979	metastasis associated 1	MTA1	8.13279	12.6205	6.79831e-08	6.00229e-06	-0.267388	10
7950864	10873	ENSG00000151376	malic enzyme 3	ME3	6.42292	12.4846	8.14997e-08	6.97379e-06	-0.232074	7
7904211	81839	ENSG00000173218	VANGL planar cell polarity protein 1	VANGL1	6.20275	12.4761	8.24328e-08	7.02269e-06	-0.310677	2
7923967	55432	ENSG00000180667	YOD1 deubiquitinase	YOD1	8.55071	12.4708	8.30252e-08	7.04228e-06	-0.344386	7
8096070	651	ENSG00000152785	bone morphogenetic protein 3	BMP3	5.37036	12.4264	8.80869e-08	7.4234e-06	-0.386093	9
8102862	55534	ENSG00000196782	mastermind like transcriptional coactivator 3	MAML3	7.76875	12.4248	8.82828e-08	7.4234e-06	-0.307538	9
8085393	55287	ENSG00000088726	transmembrane protein 40	TMEM40	6.25124	12.3869	9.28605e-08	7.77467e-06	-0.642396	7
8004221	239	ENSG00000108839	arachidonate 12-lipoxygenase, 12S type	ALOX12	5.62964	12.3654	9.55668e-08	7.9337e-06	-0.608695	7
8089082	131566	ENSG00000057019	discoidin, CUB and LCCL domain containing 2	DCBLD2	5.772	12.2839	1.06567e-07	8.73397e-06	-0.279569	13
8100966	5196	ENSG00000163737	platelet factor 4	PF4	7.70081	12.2744	1.07935e-07	8.80895e-06	-0.698283	7
7985001	79661	ENSG00000140398	nei like DNA glycosylase 1	NEIL1	7.50797	12.2524	1.11147e-07	8.99547e-06	-0.492508	7
7908614	23271	ENSG00000118200	calmodulin regulated spectrin associated protein family member 2	CAMSAP2	6.40789	12.2226	1.15664e-07	9.32224e-06	-0.425874	7
8043945	9448	ENSG00000071054	mitogen-activated protein kinase kinase kinase kinase 4	MAP4K4	9.53662	12.2049	1.18437e-07	9.50625e-06	-0.222416	7
8097657	4086	ENSG00000170365	SMAD family member 1	SMAD1	6.09194	12.132	1.30565e-07	1.03939e-05	-0.38104	7
7915567	79033	ENSG00000117419	ERI1 exoribonuclease family member 3	ERI3	7.27334	12.0609	1.43604e-07	1.13389e-05	-0.249356	10
8044548	27179	ENSG00000136694	interleukin 36 alpha	IL36A	5.73036	12.0479	1.46127e-07	1.1445e-05	-0.271985	12
8153550	340371	ENSG00000185189	nuclear receptor binding protein 2	NRBP2	6.39379	12.0329	1.49086e-07	1.16299e-05	-0.266074	10
8078650	10217	ENSG00000144677	CTD small phosphatase like	CTDSPL	6.16526	12.0086	1.54006e-07	1.19628e-05	-0.403505	7
8043413	22934	ENSG00000153574	ribose 5-phosphate isomerase A	RPIA	7.54995	11.9548	1.65519e-07	1.26576e-05	-0.278752	7
8101728	10144	ENSG00000138640	family with sequence similarity 13 member A	FAM13A	6.43081	11.9493	1.66724e-07	1.26998e-05	-0.376677	10
8043909	4862	ENSG00000170485	neuronal PAS domain protein 2	NPAS2	7.40841	11.9094	1.75877e-07	1.31945e-05	-0.583814	7
7933821	9886	ENSG00000072422	Rho related BTB domain containing 1	RHOBTB1	5.17312	11.8914	1.8018e-07	1.33463e-05	-0.351733	7
8067722	50861	ENSG00000197457	stathmin 3	STMN3	7.97544	11.8864	1.81395e-07	1.33463e-05	-0.282034	13
8075838	5816	ENSG00000100362	parvalbumin	PVALB	5.266	11.8865	1.81373e-07	1.33463e-05	-0.600221	7
7935180	9124	ENSG00000107438	PDZ and LIM domain 1	PDLIM1	8.30375	11.8049	2.02313e-07	1.47734e-05	-0.666418	2
8063716	81027	ENSG00000101162	tubulin beta 1 class VI	TUBB1	8.70126	11.7586	2.15261e-07	1.566e-05	-0.837103	7
8016044	3674	ENSG00000005961	integrin subunit alpha 2b	ITGA2B	6.99678	11.6682	2.42979e-07	1.73526e-05	-0.664973	7
8059905	1293	ENSG00000163359	collagen type VI alpha 3 chain	COL6A3	5.40753	11.6271	2.56757e-07	1.82683e-05	-0.243194	13
8135915	29923	ENSG00000135245	hypoxia inducible lipid droplet associated	HILPDA	5.95977	11.6212	2.58791e-07	1.83458e-05	-0.398286	7
8118696	8831	ENSG00000197283	synaptic Ras GTPase activating protein 1	SYNGAP1	7.10663	11.5625	2.8e-07	1.97772e-05	-0.269968	13
8064302	55251	ENSG00000203880	protein-L-isoaspartate (D-aspartate) O-methyltransferase domain containing 2	PCMTD2	9.65234	11.5425	2.87586e-07	2.02394e-05	-0.270276	7
7959354	605	ENSG00000110987	BAF chromatin remodeling complex subunit BCL7A	BCL7A	8.0468	11.5389	2.89005e-07	2.02658e-05	-0.369364	7
8118249	80739	ENSG00000204420	megakaryocyte and platelet inhibitory receptor G6b	MPIG6B	7.1445	11.5112	2.99944e-07	2.08821e-05	-0.557136	7
8008263	5164	ENSG00000005882	pyruvate dehydrogenase kinase 2	PDK2	7.88895	11.5061	3.02007e-07	2.09506e-05	-0.381825	10
7952673	399975		uncharacterized LOC399975	LOC399975	5.20041	11.4572	3.22476e-07	2.20555e-05	-0.57914	12
8095705	441024	ENSG00000163738	methylenetetrahydrofolate dehydrogenase (NADP+ dependent) 2 like	MTHFD2L	6.3331	11.4583	3.21991e-07	2.20555e-05	-0.256927	7
7943349	143872	ENSG00000165895	Rho GTPase activating protein 42	ARHGAP42	6.04764	11.4407	3.29702e-07	2.24706e-05	-0.517602	2
7996608	146206	ENSG00000159753	capping protein regulator and myosin 1 linker 2	CARMIL2	7.49905	11.4182	3.39803e-07	2.30781e-05	-0.287354	10
7971208	89890	ENSG00000165572	kelch repeat and BTB domain containing 6	KBTBD6	6.77345	11.411	3.43109e-07	2.32214e-05	-0.362827	7
7960544	6843	ENSG00000139190	vesicle associated membrane protein 1	VAMP1	9.45456	11.3554	3.69702e-07	2.48481e-05	-0.369706	10
7940160	23220	ENSG00000110042	deltex E3 ubiquitin ligase 4	DTX4	8.0796	11.3528	3.71009e-07	2.48499e-05	-0.474226	7
8031047	91663	ENSG00000179820	myeloid associated differentiation marker	MYADM	11.1687	11.3474	3.73664e-07	2.49418e-05	-0.534159	2
8147132	760	ENSG00000104267	carbonic anhydrase 2	CA2	6.70655	11.339	3.77926e-07	2.51399e-05	-0.555878	7
8004024	2811	ENSG00000185245	glycoprotein Ib platelet subunit alpha	GP1BA	6.22228	11.3097	3.93102e-07	2.59715e-05	-0.664483	7
7973403	116173	ENSG00000166091	CKLF like MARVEL transmembrane domain containing 5	CMTM5	5.41109	11.2591	4.20715e-07	2.7608e-05	-0.520186	7
8115865	91272	ENSG00000145919	biorientation of chromosomes in cell division 1	BOD1	7.74551	11.2168	4.45334e-07	2.90274e-05	-0.199454	12
8009040	9902	ENSG00000011028	mannose receptor C type 2	MRC2	5.64043	11.2039	4.5314e-07	2.93393e-05	-0.20324	12
8105741	375449	ENSG00000069020	microtubule associated serine/threonine kinase family member 4	MAST4	6.8924	11.195	4.58545e-07	2.95906e-05	-0.224962	7
7996677	10204	ENSG00000102898	nuclear transport factor 2	NUTF2	9.47609	11.192	4.60403e-07	2.96121e-05	-0.303741	10
8068833	5152	ENSG00000160191	phosphodiesterase 9A	PDE9A	7.43165	11.1427	4.91961e-07	3.13306e-05	-0.29744	13
7900683	4352	ENSG00000117400	MPL proto-oncogene, thrombopoietin receptor	MPL	5.8617	11.1152	5.10508e-07	3.24056e-05	-0.378329	7
8113761	57507	ENSG00000168916	zinc finger protein 608	ZNF608	6.64531	11.1089	5.14785e-07	3.25706e-05	-0.574079	2
7957242	552889	ENSG00000253719	ataxin 7 like 3B	ATXN7L3B	9.07395	11.0517	5.55968e-07	3.45659e-05	-0.22469	7
8042283	29094	ENSG00000119862	galectin like	LGALSL	7.88604	11.0503	5.56998e-07	3.45659e-05	-0.635084	7
8141490	5379	ENSG00000078319	PMS1 homolog 2, mismatch repair system component pseudogene 1	PMS2P1	9.9885	11.0129	5.85757e-07	3.60055e-05	-0.216498	7
7961339	4040	ENSG00000070018	LDL receptor related protein 6	LRP6	6.46596	10.9999	5.96109e-07	3.65262e-05	-0.417512	12
8148022	90390	ENSG00000164758	mediator complex subunit 30	MED30	7.39885	10.9949	6.00127e-07	3.66568e-05	-0.22007	13
7928019	3098	ENSG00000156515	hexokinase 1	HK1	8.08558	10.9614	6.27708e-07	3.79832e-05	-0.183513	13
8078330	27303	ENSG00000144642	RNA binding motif single stranded interacting protein 3	RBMS3	5.60203	10.9227	6.61285e-07	3.97672e-05	-0.296189	7
7994345	388228	ENSG00000188322	SH3 domain binding kinase 1	SBK1	7.35999	10.8769	7.03284e-07	4.21623e-05	-0.288903	10
7898739	998	ENSG00000070831	cell division cycle 42	CDC42	10.09	10.8703	7.09564e-07	4.24079e-05	-0.224303	7
7971350	8848	ENSG00000102804	TSC22 domain family member 1	TSC22D1	7.97038	10.8321	7.47016e-07	4.45093e-05	-0.196875	10
8146579	55636	ENSG00000171316	chromodomain helicase DNA binding protein 7	CHD7	9.02398	10.7756	8.06025e-07	4.75873e-05	-0.244402	7
8120833	83699	ENSG00000198478	SH3 domain binding glutamate rich protein like 2	SH3BGRL2	6.62627	10.7446	8.40446e-07	4.94692e-05	-0.725624	7
8115327	6678	ENSG00000113140	secreted protein acidic and cysteine rich	SPARC	7.77897	10.7157	8.73777e-07	5.12757e-05	-0.799129	7
8123658	63027	ENSG00000137266	solute carrier family 22 member 23	SLC22A23	6.73118	10.6845	9.11185e-07	5.31497e-05	-0.309877	7
7959361	22877	ENSG00000175727	MLX interacting protein	MLXIP	10.2339	10.6264	9.85441e-07	5.71379e-05	-0.241119	13
7906079	57111	ENSG00000132698	RAB25, member RAS oncogene family	RAB25	4.31254	10.6219	9.91372e-07	5.73108e-05	-0.355723	13
8074927	91316	ENSG00000228315	GUSB pseudogene 11	GUSBP11	9.81002	10.4679	1.22006e-06	6.8099e-05	-0.191184	10
8031815	284309	ENSG00000152443	zinc finger protein 776	ZNF776	7.96912	10.4535	1.24393e-06	6.90345e-05	-0.287305	7
8123606	221756	ENSG00000230438	serpin family B member 9 pseudogene 1	SERPINB9P1	7.83382	10.3915	1.35247e-06	7.42102e-05	-0.567704	2
7944876	4900	ENSG00000154146	neurogranin	NRGN	7.56224	10.3754	1.38202e-06	7.54053e-05	-0.608625	7
8131303	26100	ENSG00000157954	WD repeat domain, phosphoinositide interacting 2	WIPI2	7.64872	10.3265	1.47626e-06	7.92126e-05	-0.171458	7
7953812	1911	ENSG00000111752	polyhomeotic homolog 1	PHC1	8.66885	10.3013	1.52731e-06	8.17257e-05	-0.413014	2
8039698	147686	ENSG00000196724	zinc finger protein 418	ZNF418	6.00629	10.2883	1.55429e-06	8.2714e-05	-0.202935	12
8046488	83879	ENSG00000144354	cell division cycle associated 7	CDCA7	6.30514	10.2507	1.63513e-06	8.67779e-05	-0.481939	7
8099364	85460	ENSG00000178163	zinc finger protein 518B	ZNF518B	8.69209	10.2402	1.65862e-06	8.77846e-05	-0.282798	7
8139947	155400	ENSG00000223705	NSUN5 pseudogene 1	NSUN5P1	7.80386	10.1977	1.75639e-06	9.22059e-05	-0.236373	10
8013399	9706	ENSG00000083290	unc-51 like autophagy activating kinase 2	ULK2	7.38252	10.1799	1.79915e-06	9.41737e-05	-0.403516	9
8071823	23523	ENSG00000099991	calcineurin binding protein 1	CABIN1	8.29011	10.1723	1.8178e-06	9.44088e-05	-0.179902	13
7921487	8407	ENSG00000158710	transgelin 2	TAGLN2	10.0683	10.1401	1.89834e-06	9.83289e-05	-0.273865	7
8092230	64393	ENSG00000172667	zinc finger matrin-type 3	ZMAT3	7.74875	10.135	1.91156e-06	9.83914e-05	-0.262771	9
8013581	90410	ENSG00000109083	intraflagellar transport 20	IFT20	8.72685	10.1241	1.93992e-06	9.94224e-05	-0.297811	7
8027363	730087	ENSG00000213967	zinc finger protein 726	ZNF726	4.47957	10.0769	2.06765e-06	0.000105412	-0.322494	7
7925500	1122	ENSG00000203668	CHM like Rab escort protein	CHML	7.75895	10.0728	2.07899e-06	0.000105713	-0.317687	7
7942007	4041	ENSG00000162337	LDL receptor related protein 5	LRP5	5.31319	9.93887	2.4912e-06	0.000124394	-0.336737	10
8112940	23635	ENSG00000145687	single stranded DNA binding protein 2	SSBP2	9.67269	9.91973	2.55643e-06	0.000126998	-0.426168	2
8007931	3690	ENSG00000259207	integrin subunit beta 3	ITGB3	7.96473	9.89618	2.63909e-06	0.000129449	-0.862458	7
8022711	1824	ENSG00000134755	desmocollin 2	DSC2	7.10021	9.88301	2.68648e-06	0.000131441	-0.826992	7
8017736	201134	ENSG00000154240	centrosomal protein 112	CEP112	4.16009	9.86531	2.7515e-06	0.000133947	-0.27564	7
8071063	387590	ENSG00000100181	TPTE pseudogene 1	TPTEP1	5.67974	9.80167	2.99861e-06	0.000145249	-0.441454	7
7984475	10391	ENSG00000103647	coronin 2B	CORO2B	5.81012	9.78406	3.07084e-06	0.000148358	-0.732306	2
8126269	340205	ENSG00000161911	triggering receptor expressed on myeloid cells like 1	TREML1	7.64314	9.78233	3.07806e-06	0.000148358	-0.668543	7
8071671	2781	ENSG00000128266	G protein subunit alpha z	GNAZ	6.7412	9.74509	3.23696e-06	0.000154864	-0.392039	7
7998664	574042	ENSG00000206811	small nucleolar RNA, H/ACA box 10	SNORA10	9.28994	9.73535	3.2799e-06	0.000155767	-0.415783	7
8141466	221914	ENSG00000213420	glypican 2	GPC2	5.70876	9.67035	3.58119e-06	0.000168837	-0.206666	13
8067773	57473	ENSG00000196700	zinc finger protein 512B	ZNF512B	6.5002	9.6365	3.74892e-06	0.000175891	-0.211329	7
8041447	51232	ENSG00000150938	cysteine rich transmembrane BMP regulator 1	CRIM1	6.75079	9.61545	3.85722e-06	0.000179241	-0.37594	7
8009929	643008	ENSG00000204323	small integral membrane protein 5	SMIM5	6.69867	9.61257	3.87225e-06	0.00017951	-0.295627	7
8074458	128977	ENSG00000242259	chromosome 22 open reading frame 39	C22orf39	7.28445	9.59773	3.95081e-06	0.000182715	-0.207563	10
8008682	124540	ENSG00000153944	musashi RNA binding protein 2	MSI2	8.93515	9.59044	3.98995e-06	0.000184087	-0.183187	12
8002020	51673	ENSG00000159713	tubulin polymerization promoting protein family member 3	TPPP3	6.60366	9.58206	4.03543e-06	0.000185306	-1.039	2
8024885	126282	ENSG00000185361	TNF alpha induced protein 8 like 1	TNFAIP8L1	6.32034	9.57902	4.05204e-06	0.000185629	-0.338423	12
8041995	6711	ENSG00000115306	spectrin beta, non-erythrocytic 1	SPTBN1	10.4464	9.55008	4.21386e-06	0.000190951	-0.21281	13
8135488	54674	ENSG00000173114	leucine rich repeat neuronal 3	LRRN3	8.25339	9.54946	4.21737e-06	0.000190951	-0.636746	13
8097811	54553	ENSG00000268471	MIR4453 host gene	MIR4453HG	6.7074	9.51791	4.40134e-06	0.000196985	-0.215725	12
7919645	9900	ENSG00000159164	synaptic vesicle glycoprotein 2A	SV2A	5.897	9.49048	4.56775e-06	0.000202377	-0.221273	12
7978335	56948	ENSG00000100445	short chain dehydrogenase/reductase family 39U member 1	SDR39U1	7.64818	9.44434	4.86205e-06	0.000214151	-0.229878	10
8057797	8436	ENSG00000168497	caveolae associated protein 2	CAVIN2	6.42927	9.41535	5.05665e-06	0.000222218	-0.591725	7
8078916	574040	ENSG00000206760	small nucleolar RNA, H/ACA box 6	SNORA6	8.20116	9.40812	5.10638e-06	0.000223897	-0.26378	13
8013633	9094	ENSG00000109103	unc-119 lipid binding chaperone	UNC119	7.62917	9.37749	5.32257e-06	0.000231953	-0.237832	7
8107307	814	ENSG00000152495	calcium/calmodulin dependent protein kinase IV	CAMK4	10.6572	9.37702	5.32594e-06	0.000231953	-0.306305	7
7953383	692148	ENSG00000239002	small Cajal body-specific RNA 10	SCARNA10	9.66596	9.37495	5.34088e-06	0.000232083	-0.224711	7
8119492	705	ENSG00000112578	bystin like	BYSL	6.46517	9.31767	5.77162e-06	0.000247708	-0.312408	7
8119689	5754	ENSG00000112655	protein tyrosine kinase 7 (inactive)	PTK7	5.95701	9.30036	5.90847e-06	0.000252789	-0.188174	12
8059770	200765	ENSG00000221944	tigger transposable element derived 1	TIGD1	8.18773	9.26734	6.17867e-06	0.00026319	-0.237602	12
8115397	10826	ENSG00000170271	fatty acid hydroxylase domain containing 2	FAXDC2	6.6454	9.2504	6.32205e-06	0.000268708	-0.619719	7
8016832	23531	ENSG00000108960	monocyte to macrophage differentiation associated	MMD	9.24899	9.21184	6.66103e-06	0.000278982	-0.400397	7
8029831	808	ENSG00000160014	calmodulin 3	CALM3	10.0655	9.21148	6.66432e-06	0.000278982	-0.274044	2
8141535	100316904	ENSG00000205307	Sin3A associated protein 25	SAP25	8.02012	9.20023	6.76665e-06	0.000282198	-0.245148	10
8138489	55536	ENSG00000164649	cell division cycle associated 7 like	CDCA7L	8.23007	9.16423	7.10484e-06	0.000293627	-0.431927	7
8008627	9241	ENSG00000183691	noggin	NOG	7.27795	9.14081	7.3339e-06	0.000302449	-0.546631	13
7925954	10276	ENSG00000173848	neuroepithelial cell transforming 1	NET1	7.73865	9.13703	7.37155e-06	0.000303358	-0.289734	7
7957126	27345	ENSG00000135643	potassium calcium-activated channel subfamily M regulatory beta subunit 4	KCNMB4	6.51189	9.08591	7.90035e-06	0.00032006	-0.201944	7
8062480	677821	ENSG00000274309	small nucleolar RNA, H/ACA box 71E	SNORA71E	6.27277	9.07633	8.00361e-06	0.000321868	-0.174204	13
8094719	55728	ENSG00000078177	NEDD4 binding protein 2	N4BP2	7.95399	9.07362	8.03306e-06	0.000322385	-0.289147	7
8012376	6844	ENSG00000220205	vesicle associated membrane protein 2	VAMP2	10.3572	9.03892	8.41988e-06	0.000335827	-0.232709	12
8134613	285989	ENSG00000198556	zinc finger protein 789	ZNF789	6.64364	9.01902	8.65004e-06	0.000342895	-0.238017	10
8112740	84327	ENSG00000132846	zinc finger BED-type containing 3	ZBED3	7.09377	8.9997	8.87966e-06	0.00035128	-0.251035	7
8143941	349136	ENSG00000187260	WD repeat domain 86	WDR86	5.77862	8.99761	8.90481e-06	0.000351559	-0.207105	10
8056206	5937	ENSG00000153250	RNA binding motif single stranded interacting protein 1	RBMS1	8.47379	8.96967	9.24863e-06	0.000361459	-0.246304	7
7975506	26094	ENSG00000119599	DDB1 and CUL4 associated factor 4	DCAF4	7.31807	8.96305	9.33198e-06	0.000363985	-0.285081	13
7974689	51339	ENSG00000165617	dishevelled binding antagonist of beta catenin 1	DACT1	6.55245	8.9273	9.79547e-06	0.000379775	-0.29562	13
7959473	8562	ENSG00000139726	density regulated re-initiation and release factor	DENR	7.57678	8.91185	1.00029e-05	0.000384743	-0.198909	13
7994637	4150	ENSG00000103495	MYC associated zinc finger protein	MAZ	8.11911	8.89974	1.01685e-05	0.000388805	-0.210077	13
8075906	6753	ENSG00000278195	somatostatin receptor 3	SSTR3	6.35735	8.87612	1.04994e-05	0.0003991	-0.210175	7
8075406	23481	ENSG00000100029	pescadillo ribosomal biogenesis factor 1	PES1	7.3399	8.87171	1.05624e-05	0.000399918	-0.260415	7
8138950	6100	ENSG00000164610	RP9 pre-mRNA splicing factor	RP9	7.27282	8.82875	1.11962e-05	0.000417418	-0.193269	13
7941946	4723	ENSG00000167792	NADH:ubiquinone oxidoreductase core subunit V1	NDUFV1	8.29822	8.82466	1.12584e-05	0.000418659	-0.178544	13
7950391	283209	ENSG00000165434	phosphoglucomutase 2 like 1	PGM2L1	6.82688	8.79662	1.16949e-05	0.000433514	-0.373651	7
8141180	25851	ENSG00000205356	tectonin beta-propeller repeat containing 1	TECPR1	6.73854	8.78949	1.18086e-05	0.000436065	-0.223533	10
8034806	10212	ENSG00000123136	DExD-box helicase 39A	DDX39A	8.55143	8.75314	1.24055e-05	0.000453451	-0.302102	7
8030277	951	ENSG00000104894	CD37 molecule	CD37	12.1407	8.74517	1.25403e-05	0.000457004	-0.285927	2
8036333	57711	ENSG00000186020	zinc finger protein 529	ZNF529	8.08304	8.74063	1.26179e-05	0.000458964	-0.300028	7
8099506	202018	ENSG00000169762	transmembrane anterior posterior transformation 1	TAPT1	8.96077	8.73926	1.26413e-05	0.000458964	-0.215395	7
7910589	54627	ENSG00000212916	microtubule associated protein 10	MAP10	6.39784	8.72932	1.2813e-05	0.000463463	-0.195646	13
8097282	10252	ENSG00000164056	sprouty RTK signaling antagonist 1	SPRY1	7.99034	8.71881	1.2997e-05	0.000469245	-0.394443	7
7986350	91947	ENSG00000140450	arrestin domain containing 4	ARRDC4	8.1579	8.69427	1.34371e-05	0.000479785	-0.477884	7
8050813	1788	ENSG00000119772	DNA methyltransferase 3 alpha	DNMT3A	7.45051	8.67332	1.38245e-05	0.00049208	-0.180665	10
8069880	7074	ENSG00000156299	TIAM Rac1 associated GEF 1	TIAM1	8.27685	8.66153	1.40476e-05	0.00049883	-0.236933	7
8175900	393	ENSG00000089820	Rho GTPase activating protein 4	ARHGAP4	10.2188	8.65056	1.42583e-05	0.000504469	-0.188998	12
8145865	25960	ENSG00000020181	adhesion G protein-coupled receptor A2	ADGRA2	5.95001	8.64073	1.44498e-05	0.000509387	-0.404779	2
7910164	56997	ENSG00000163050	coenzyme Q8A	COQ8A	8.07447	8.62036	1.48548e-05	0.000522136	-0.23633	13
8113551	4163	ENSG00000171444	MCC regulator of WNT signaling pathway	MCC	6.07053	8.61985	1.48652e-05	0.000522136	-0.244375	12
7923173	406955	ENSG00000207975	microRNA 181b-1	MIR181B1	7.75117	8.59733	1.53266e-05	0.000531613	-0.690078	7
8043564	51011	ENSG00000115042	fumarylacetoacetate hydrolase domain containing 2A	FAHD2A	7.7524	8.56666	1.5978e-05	0.000551256	-0.274456	7
8148317	4609	ENSG00000136997	MYC proto-oncogene, bHLH transcription factor	MYC	9.44811	8.54285	1.65029e-05	0.000566348	-0.370681	7
7949172	5871	ENSG00000168067	mitogen-activated protein kinase kinase kinase kinase 2	MAP4K2	8.19702	8.53224	1.67423e-05	0.00057254	-0.280366	10
8071268	2812	ENSG00000203618	glycoprotein Ib platelet subunit beta	GP1BB	6.84146	8.47279	1.815e-05	0.000613123	-0.470819	7
7913655	3399	ENSG00000117318	inhibitor of DNA binding 3	ID3	6.9584	8.44884	1.87499e-05	0.000629563	-0.382161	7
8174351	54830	ENSG00000198088	nucleoporin 62 C-terminal like	NUP62CL	4.40994	8.4406	1.89608e-05	0.000633899	-0.194872	13
8100971	5473	ENSG00000163736	pro-platelet basic protein	PPBP	9.07052	8.43092	1.9212e-05	0.000641191	-0.673003	7
8108321	51307	ENSG00000120709	family with sequence similarity 53 member C	FAM53C	8.36675	8.40661	1.98568e-05	0.000661575	-0.335837	7
8014259	342618	ENSG00000236320	schlafen family member 14	SLFN14	4.15997	8.39347	2.02143e-05	0.000669474	-0.455803	7
8102065	56898	ENSG00000164039	3-hydroxybutyrate dehydrogenase 2	BDH2	7.20511	8.35987	2.11583e-05	0.000698943	-0.329537	7
7996785	54496	ENSG00000132600	protein arginine methyltransferase 7	PRMT7	6.6961	8.33738	2.18147e-05	0.000714551	-0.257873	10
8179451	9374	ENSG00000221988	palmitoyl-protein thioesterase 2	PPT2	6.39743	8.33792	2.17985e-05	0.000714551	-0.189505	10
7976726	51466	ENSG00000196405	Enah/Vasp-like	EVL	9.75686	8.29404	2.31376e-05	0.000751546	-0.338523	10
8032518	148252	ENSG00000176490	DIRAS family GTPase 1	DIRAS1	6.40298	8.27087	2.38776e-05	0.00077043	-0.240934	7
8133860	2770	ENSG00000127955	G protein subunit alpha i1	GNAI1	4.54597	8.25448	2.44153e-05	0.000783873	-0.298085	7
8124185	5617	ENSG00000172179	prolactin	PRL	4.32776	8.24526	2.47232e-05	0.000792449	-0.334213	7
7909011	4194	ENSG00000198625	MDM4 regulator of p53	MDM4	9.87372	8.23647	2.50201e-05	0.000798013	-0.217825	7
7904293	5738	ENSG00000134247	prostaglandin F2 receptor inhibitor	PTGFRN	4.93388	8.21807	2.56537e-05	0.00081551	-0.207198	13
7926223	57118	ENSG00000183049	calcium/calmodulin dependent protein kinase ID	CAMK1D	8.02454	8.19617	2.64286e-05	0.000836073	-0.200675	7
8031720	125919	ENSG00000178229	zinc finger protein 543	ZNF543	7.24506	8.1766	2.7141e-05	0.000849718	-0.254169	12
8060427	140901	ENSG00000125834	serine/threonine kinase 35	STK35	8.13711	8.15015	2.81343e-05	0.000875769	-0.188035	13
8170119	2273	ENSG00000022267	four and a half LIM domains 1	FHL1	7.00647	8.14532	2.83198e-05	0.000880133	-0.307008	7
7994362	112869	ENSG00000176476	SAGA complex associated factor 29	SGF29	8.65168	8.12659	2.90498e-05	0.000901379	-0.25049	10
8108050	6932	ENSG00000081059	transcription factor 7	TCF7	10.3123	8.12291	2.91955e-05	0.000904455	-0.251897	7
7937892	27315	ENSG00000148985	post-GPI attachment to proteins 2	PGAP2	8.58656	8.11497	2.95124e-05	0.000912816	-0.310357	9
7901046	26811	ENSG00000264294	small nucleolar RNA, C/D box 55	SNORD55	7.93148	8.1063	2.98622e-05	0.000920228	-0.261185	12
8162803	203286	ENSG00000165138	ankyrin repeat and sterile alpha motif domain containing 6	ANKS6	6.50215	8.1038	2.99638e-05	0.000920228	-0.22913	10
8032480	51690	ENSG00000130332	LSM7 homolog, U6 small nuclear RNA and mRNA degradation associated	LSM7	7.50945	8.08533	3.07256e-05	0.000933983	-0.275435	7
8064322	140680	ENSG00000196476	chromosome 20 open reading frame 96	C20orf96	5.59232	8.08404	3.07797e-05	0.000934164	-0.356825	2
8032127	91300	ENSG00000198858	R3H domain containing 4	R3HDM4	8.96619	8.06575	3.15544e-05	0.000954312	-0.33921	7
8037467	7772	ENSG00000278318	zinc finger protein 229	ZNF229	4.76214	8.06594	3.15465e-05	0.000954312	-0.238271	7
8141421	407050	ENSG00000207757	microRNA 93	MIR93	5.43699	8.0649	3.15909e-05	0.000954312	-0.269102	7
8118235	259215	ENSG00000204424	lymphocyte antigen 6 family member G6F	LY6G6F	5.83708	8.06173	3.17276e-05	0.000955468	-0.387259	7
7942592	6079	ENSG00000206941	small nucleolar RNA, C/D box 15A	SNORD15A	8.28998	8.06024	3.17916e-05	0.000955913	-0.259227	7
8100298	132299	ENSG00000145247	OCIA domain containing 2	OCIAD2	8.44141	8.03524	3.28909e-05	0.000976871	-0.418615	7
8048205	3485	ENSG00000115457	insulin like growth factor binding protein 2	IGFBP2	5.43996	8.0319	3.30406e-05	0.000979466	-0.230388	7
8155898	5125	ENSG00000099139	proprotein convertase subtilisin/kexin type 5	PCSK5	7.31393	8.02201	3.34878e-05	0.000988551	-0.356483	10
7945521	347862	ENSG00000177225	glutamine amidotransferase class 1 domain containing 1	GATD1	6.93799	8.0206	3.35523e-05	0.000988953	-0.302563	10
8022338	166647	ENSG00000152990	adhesion G protein-coupled receptor A3	ADGRA3	6.21865	8.01794	3.36737e-05	0.000991028	-0.444941	7
8149629	2675	ENSG00000168546	GDNF family receptor alpha 2	GFRA2	6.01874	8.01375	3.38662e-05	0.000995111	-0.362685	7
7903632	1952	ENSG00000143126	cadherin EGF LAG seven-pass G-type receptor 2	CELSR2	6.43933	8.00574	3.42371e-05	0.00100154	-0.176054	13
8141477	352954	ENSG00000239521	CASTOR family member 3, pseudogene	CASTOR3P	7.81059	8.00606	3.4222e-05	0.00100154	-0.203154	7
8174761	158801	ENSG00000233382	NFKB activating protein pseudogene 1	NKAPP1	7.08522	7.9919	3.48873e-05	0.00101902	-0.219363	10
8047248	5334	ENSG00000115896	phospholipase C like 1 (inactive)	PLCL1	7.33468	7.98383	3.52722e-05	0.00102733	-0.328659	7
8112342	11174	ENSG00000049192	ADAM metallopeptidase with thrombospondin type 1 motif 6	ADAMTS6	5.60581	7.95637	3.66143e-05	0.00105991	-0.265486	7
7954789	144245	ENSG00000175548	ALG10 alpha-1,2-glucosyltransferase B	ALG10B	8.19074	7.95418	3.67234e-05	0.00106148	-0.187054	7
7901969	4919	ENSG00000185483	receptor tyrosine kinase like orphan receptor 1	ROR1	6.4224	7.92865	3.80209e-05	0.00109572	-0.440765	7
7962212	5318	ENSG00000057294	plakophilin 2	PKP2	5.59092	7.92708	3.81022e-05	0.00109644	-0.264617	9
8038126	770	ENSG00000063180	carbonic anhydrase 11	CA11	6.96331	7.92344	3.82912e-05	0.001097	-0.187332	13
7922008	117143	ENSG00000152382	transcriptional adaptor 1	TADA1	7.78445	7.90646	3.91856e-05	0.00111768	-0.203793	7
8024676	126326	ENSG00000179855	GIPC PDZ domain containing family member 3	GIPC3	6.34299	7.89528	3.97861e-05	0.00112983	-0.356016	9
8032214	2593	ENSG00000130005	guanidinoacetate N-methyltransferase	GAMT	6.8737	7.87816	4.07233e-05	0.00115476	-0.235181	10
7899043	57190	ENSG00000162430	selenoprotein N	SELENON	8.47264	7.83546	4.31587e-05	0.00120583	-0.296515	10
7961230	8531	ENSG00000060138	Y-box binding protein 3	YBX3	10.0853	7.83287	4.33107e-05	0.00120698	-0.397834	7
7975598	641371	ENSG00000184227	acyl-CoA thioesterase 1	ACOT1	6.24306	7.82677	4.36715e-05	0.00121529	-0.225666	7
8078805	93	ENSG00000114739	activin A receptor type 2B	ACVR2B	5.18822	7.82053	4.4044e-05	0.00122391	-0.23878	7
7938183	7762	ENSG00000149054	zinc finger protein 215	ZNF215	4.83268	7.78854	4.60028e-05	0.00125972	-0.623325	7
8073259	27352	ENSG00000100359	small G protein signaling modulator 3	SGSM3	6.66232	7.78785	4.60461e-05	0.00125972	-0.241946	10
8154916	2592	ENSG00000213930	galactose-1-phosphate uridylyltransferase	GALT	7.86741	7.78257	4.63782e-05	0.00126702	-0.248233	10
7957549	106481123	ENSG00000243015	RNA, 7SL, cytoplasmic 737, pseudogene	RN7SL737P	7.52286	7.77733	4.67099e-05	0.00127225	-0.279734	13
8165094	169714	ENSG00000165661	quiescin sulfhydryl oxidase 2	QSOX2	7.26492	7.75242	4.83201e-05	0.00131085	-0.228837	7
7956251	51561	ENSG00000110944	interleukin 23 subunit alpha	IL23A	7.39687	7.72768	4.99739e-05	0.00134833	-0.281593	13
8095187	9662	ENSG00000174799	centrosomal protein 135	CEP135	7.95673	7.72437	5.01998e-05	0.00135053	-0.248937	7
8067248	55370	ENSG00000124224	protein phosphatase 4 regulatory subunit 1 like (pseudogene)	PPP4R1L	6.81296	7.7023	5.173e-05	0.00138783	-0.308806	7
8051422	151325	ENSG00000239649	myeloid associated differentiation marker like (pseudogene)	MYADML	5.60736	7.69065	5.25568e-05	0.00140421	-0.307395	7
7961026	408186		alpha-2-macroglobulin like 1 pseudogene	LOC408186	5.62532	7.67194	5.3912e-05	0.00143254	-0.413378	7
7966488	283450	ENSG00000173064	HECT domain E3 ubiquitin protein ligase 4	HECTD4	8.19296	7.65038	5.55166e-05	0.00146915	-0.195715	9
7942204	2017	ENSG00000085733	cortactin	CTTN	4.71884	7.64384	5.60136e-05	0.00147827	-0.460668	7
8019136	146705	ENSG00000167302	TEPSIN adaptor related protein complex 4 accessory protein	TEPSIN	7.12881	7.63041	5.70462e-05	0.00149536	-0.173254	13
7932132	55691	ENSG00000151474	FERM domain containing 4A	FRMD4A	5.15088	7.62664	5.73395e-05	0.0014988	-0.229363	7
7971513	2098	ENSG00000139684	esterase D	ESD	7.53478	7.61751	5.80565e-05	0.00150761	-0.206238	7
8062623	5335	ENSG00000124181	phospholipase C gamma 1	PLCG1	9.22952	7.6087	5.87567e-05	0.00152172	-0.266355	10
8058824	55686	ENSG00000118242	melanoregulin	MREG	5.69341	7.60416	5.91211e-05	0.00152912	-0.184867	7
8124492	85236	ENSG00000197903	H2B clustered histone 12	H2BC12	9.49344	7.59446	5.99068e-05	0.00154388	-0.38978	2
7954398	80763	ENSG00000134548	spexin hormone	SPX	4.58127	7.58965	6.03004e-05	0.00154447	-0.357351	7
8109462	9337	ENSG00000155508	CCR4-NOT transcription complex subunit 8	CNOT8	9.5427	7.59188	6.01174e-05	0.00154447	-0.170554	7
8031516	51157	ENSG00000213015	zinc finger protein 580	ZNF580	7.24224	7.58309	6.08409e-05	0.00155088	-0.250153	7
7940996	25824	ENSG00000126432	peroxiredoxin 5	PRDX5	8.51038	7.58182	6.09459e-05	0.00155153	-0.305792	9
7923978	947	ENSG00000174059	CD34 molecule	CD34	5.79959	7.57607	6.14247e-05	0.00155679	-0.354842	2
8180267	83481	ENSG00000261150	epiplakin 1	EPPK1	6.79854	7.57158	6.18017e-05	0.00155968	-0.162135	13
8030199	6625	ENSG00000104852	small nuclear ribonucleoprotein U1 subunit 70	SNRNP70	8.50542	7.5687	6.20447e-05	0.00156311	-0.169192	10
7955055	55652	ENSG00000211584	solute carrier family 48 member 1	SLC48A1	6.52044	7.56173	6.26355e-05	0.00156782	-0.269395	9
8006085	374786	ENSG00000176927	EF-hand calcium binding domain 5	EFCAB5	4.86467	7.56233	6.25843e-05	0.00156782	-0.263799	7
8065084	613266	ENSG00000286546	uncharacterized LOC613266	LOC613266	5.61381	7.55605	6.31218e-05	0.00157703	-0.322681	2
7924996	84886	ENSG00000119280	chromosome 1 open reading frame 198	C1orf198	7.02139	7.53966	6.4546e-05	0.00159916	-0.237349	7
8050894	3797	ENSG00000084731	kinesin family member 3C	KIF3C	6.10485	7.50636	6.75388e-05	0.00166271	-0.297701	2
7920633	54344	ENSG00000179085	dolichyl-phosphate mannosyltransferase subunit 3, regulatory	DPM3	7.97682	7.5008	6.80516e-05	0.00166898	-0.182165	10
8085164	9901	ENSG00000196220	SLIT-ROBO Rho GTPase activating protein 3	SRGAP3	5.67751	7.50124	6.80113e-05	0.00166898	-0.181346	13
8158930	11092	ENSG00000165698	sperm acrosome associated 9	SPACA9	4.81551	7.47684	7.0308e-05	0.00171998	-0.225791	7
8096845	1950	ENSG00000138798	epidermal growth factor	EGF	4.52708	7.47398	7.05819e-05	0.00172451	-0.365553	7
7971419	283514	ENSG00000215475	siah E3 ubiquitin protein ligase family member 3	SIAH3	6.81051	7.4685	7.11107e-05	0.00173151	-0.722311	7
8026548	8907	ENSG00000072958	adaptor related protein complex 1 subunit mu 1	AP1M1	8.9556	7.46887	7.1075e-05	0.00173151	-0.265204	10
7950555	2615	ENSG00000137507	leucine rich repeat containing 32	LRRC32	7.34613	7.46085	7.18557e-05	0.0017403	-0.495106	7
8001658	29105	ENSG00000070761	cilia and flagella associated protein 20	CFAP20	9.16684	7.45723	7.221e-05	0.00174671	-0.367297	13
8047127	4430	ENSG00000128641	myosin IB	MYO1B	5.13274	7.45461	7.24683e-05	0.0017486	-0.334682	7
8026315	5585	ENSG00000123143	protein kinase N1	PKN1	8.59604	7.43604	7.43232e-05	0.00178286	-0.208942	10
8101925	8649	ENSG00000109270	late endosomal/lysosomal adaptor, MAPK and MTOR activator 3	LAMTOR3	8.37078	7.42515	7.54335e-05	0.00180045	-0.224717	7
8124484	8970	ENSG00000124635	H2B clustered histone 11	H2BC11	5.78855	7.42498	7.54514e-05	0.00180045	-0.281792	2
8102532	8654	ENSG00000138735	phosphodiesterase 5A	PDE5A	5.49695	7.42374	7.55785e-05	0.00180127	-0.573902	7
8157650	5742	ENSG00000095303	prostaglandin-endoperoxide synthase 1	PTGS1	7.16601	7.42198	7.57599e-05	0.00180338	-0.423336	7
7938195	338323	ENSG00000158077	NLR family pyrin domain containing 14	NLRP14	4.50067	7.40734	7.72856e-05	0.00183237	-0.297964	7
8121850	23493	ENSG00000135547	hes related family bHLH transcription factor with YRPW motif 2	HEY2	5.31396	7.40668	7.7355e-05	0.00183237	-0.249169	7
8090098	4638	ENSG00000065534	myosin light chain kinase	MYLK	5.47465	7.3974	7.83384e-05	0.00184666	-0.213658	7
8032553	7089	ENSG00000065717	TLE family member 2, transcriptional corepressor	TLE2	6.21367	7.39515	7.85784e-05	0.00185007	-0.244734	10
8103025	152485	ENSG00000151612	zinc finger protein 827	ZNF827	8.53595	7.35265	8.32598e-05	0.00193928	-0.259688	7
7905929	1942	ENSG00000169242	ephrin A1	EFNA1	5.45841	7.34242	8.44275e-05	0.00195749	-0.2631	7
7969204	115825	ENSG00000139668	WD repeat and FYVE domain containing 2	WDFY2	8.8515	7.34485	8.41487e-05	0.00195749	-0.170649	7
7954777	84920	ENSG00000139133	ALG10 alpha-1,2-glucosyltransferase	ALG10	7.63119	7.33229	8.55998e-05	0.00197621	-0.194619	7
8171848	9468	ENSG00000102230	phosphate cytidylyltransferase 1B, choline	PCYT1B	5.40324	7.32309	8.66796e-05	0.0019925	-0.240355	7
8161044	7169	ENSG00000198467	tropomyosin 2	TPM2	6.85576	7.24795	9.60182e-05	0.00217626	-0.239144	13
7968976	23143	ENSG00000136141	leucine rich repeats and calponin homology domain containing 1	LRCH1	8.25736	7.24585	9.62936e-05	0.00217996	-0.194935	7
8093425	3425	ENSG00000127415	alpha-L-iduronidase	IDUA	7.50893	7.24107	9.69217e-05	0.00218653	-0.193149	13
8058670	22807	ENSG00000030419	IKAROS family zinc finger 2	IKZF2	8.40322	7.23389	9.78744e-05	0.00220291	-0.357173	12
8047565	150864	ENSG00000138439	family with sequence similarity 117 member B	FAM117B	10.3644	7.23083	9.8283e-05	0.00220955	-0.176521	13
8139656	2887	ENSG00000106070	growth factor receptor bound protein 10	GRB10	5.63166	7.18415	0.000104734	0.00233298	-0.250647	13
8040365	28951	ENSG00000071575	tribbles pseudokinase 2	TRIB2	8.63535	7.1667	0.000107253	0.0023809	-0.308928	13
7961102	51266	ENSG00000165682	C-type lectin domain family 1 member B	CLEC1B	5.60705	7.1531	0.000109259	0.00241713	-0.450812	7
8031726	57343	ENSG00000131845	zinc finger protein 304	ZNF304	6.8185	7.14311	0.000110756	0.00243914	-0.314069	7
8165171	56623	ENSG00000148384	inositol polyphosphate-5-phosphatase E	INPP5E	6.28119	7.1361	0.000111818	0.00245418	-0.17803	10
8066256	26776	ENSG00000235408	small nucleolar RNA, H/ACA box 71B	SNORA71B	9.11474	7.1338	0.000112169	0.0024591	-0.195318	7
8014755	619505	ENSG00000199293	small nucleolar RNA, H/ACA box 21	SNORA21	7.312	7.11833	0.000114558	0.00250301	-0.340639	7
8137280	4846	ENSG00000164867	nitric oxide synthase 3	NOS3	5.54369	7.11184	0.000115575	0.00251957	-0.193407	2
8131479	54468	ENSG00000164654	meiosis regulator for oocyte development	MIOS	8.97846	7.06536	0.000123128	0.00265443	-0.206772	7
8081503	9666	ENSG00000198919	DAZ interacting zinc finger protein 3	DZIP3	7.09413	7.06433	0.000123301	0.00265521	-0.352625	13
8097973	2983	ENSG00000061918	guanylate cyclase 1 soluble subunit beta 1	GUCY1B1	5.95559	6.99919	0.000134743	0.00285241	-0.338887	7
8140739	11257	ENSG00000182165	TP53 target 1	TP53TG1	5.84739	6.99724	0.000135102	0.00285241	-0.19727	10
7981566	256281	ENSG00000183828	nudix hydrolase 14	NUDT14	5.93705	6.99413	0.000135677	0.00286144	-0.194243	9
8033069	126328	ENSG00000174886	NADH:ubiquinone oxidoreductase subunit A11	NDUFA11	7.02912	6.99208	0.000136055	0.0028632	-0.185592	13
8031632	147947	ENSG00000240225	zinc finger protein 542, pseudogene	ZNF542P	6.54085	6.96335	0.000141486	0.00296463	-0.290574	7
7958379	11137	ENSG00000136045	PWP1 homolog, endonuclein	PWP1	8.87936	6.94311	0.000145441	0.00302145	-0.174907	7
7991602	5046	ENSG00000140479	proprotein convertase subtilisin/kexin type 6	PCSK6	5.72405	6.94325	0.000145415	0.00302145	-0.28168	7
8033362	3643	ENSG00000171105	insulin receptor	INSR	5.90514	6.94049	0.000145962	0.00302902	-0.256056	13
8062490	677837	ENSG00000199266	small nucleolar RNA, H/ACA box 60	SNORA60	9.12323	6.92982	0.0001481	0.00307012	-0.37734	7
8044491	84269	ENSG00000125611	coiled-coil-helix-coiled-coil-helix domain containing 5	CHCHD5	6.74569	6.92253	0.000149579	0.00308758	-0.173912	13
8011337	4994	ENSG00000180090	olfactory receptor family 3 subfamily A member 1	OR3A1	4.17014	6.92136	0.000149816	0.00308919	-0.31634	7
8095694	5197	ENSG00000109272	platelet factor 4 variant 1	PF4V1	6.061	6.88857	0.000156661	0.00319978	-0.432299	7
8154934	3590	ENSG00000137070	interleukin 11 receptor subunit alpha	IL11RA	7.7417	6.8716	0.000160327	0.00325611	-0.251771	10
7942697	726	ENSG00000149260	calpain 5	CAPN5	6.33004	6.86678	0.000161382	0.0032687	-0.210211	9
8066431	100	ENSG00000196839	adenosine deaminase	ADA	8.29779	6.84416	0.000166433	0.00335701	-0.255855	13
8062312	10398	ENSG00000101335	myosin light chain 9	MYL9	7.64517	6.83498	0.000168528	0.00339005	-0.243321	12
8080714	2317	ENSG00000136068	filamin B	FLNB	9.08702	6.81165	0.000173972	0.00348374	-0.218791	7
8035278	57719	ENSG00000074855	anoctamin 8	ANO8	6.51064	6.80261	0.000176128	0.00352328	-0.217815	9
7928551	6229	ENSG00000138326	ribosomal protein S24	RPS24	9.00913	6.79659	0.000177579	0.00354867	-0.210076	13
8015039	6605	ENSG00000073584	SWI/SNF related, matrix associated, actin dependent regulator of chromatin, subfamily e, member 1	SMARCE1	9.23686	6.7874	0.000179817	0.003586	-0.171882	7
8004247	124944	ENSG00000258315	chromosome 17 open reading frame 49	C17orf49	11.0324	6.7789	0.000181911	0.00362403	-0.22003	7
7979663	376267	ENSG00000139998	RAB15, member RAS oncogene family	RAB15	6.5035	6.74301	0.000191029	0.00377472	-0.35861	10
7949995	219927	ENSG00000197345	mitochondrial ribosomal protein L21	MRPL21	8.25847	6.71807	0.000197634	0.00386201	-0.184631	13
8009075	26115	ENSG00000170921	tetratricopeptide repeat, ankyrin repeat and coiled-coil containing 2	TANC2	7.6949	6.70495	0.000201198	0.0039277	-0.190401	12
7984289	8766	ENSG00000103769	RAB11A, member RAS oncogene family	RAB11A	8.83118	6.68013	0.00020812	0.0040224	-0.163152	7
8135378	5577	ENSG00000005249	protein kinase cAMP-dependent type II regulatory subunit beta	PRKAR2B	8.09893	6.67819	0.000208672	0.00402908	-0.586348	7
7950128	25906	ENSG00000110200	anaphase promoting complex subunit 15	ANAPC15	8.64216	6.67483	0.000209629	0.00404353	-0.213669	7
8176719	9086	ENSG00000198692	eukaryotic translation initiation factor 1A Y-linked	EIF1AY	5.84826	6.67396	0.000209877	0.00404429	-1.04041	7
8066964	7335	ENSG00000244687	ubiquitin conjugating enzyme E2 V1	UBE2V1	8.19438	6.66842	0.000211467	0.0040709	-0.240409	2
7946742	120227	ENSG00000186104	cytochrome P450 family 2 subfamily R member 1	CYP2R1	7.95626	6.66478	0.000212521	0.0040871	-0.24229	7
8058695	580	ENSG00000138376	BRCA1 associated RING domain 1	BARD1	6.4885	6.66344	0.000212908	0.0040871	-0.217997	7
8084943	100874034	ENSG00000225822	UBXN7 antisense RNA 1	UBXN7-AS1	5.79695	6.65565	0.000215182	0.00412198	-0.229546	7
8027473	9141	ENSG00000105185	programmed cell death 5	PDCD5	6.9976	6.65378	0.00021573	0.00412841	-0.20774	13
8138504	9771	ENSG00000136237	Rap guanine nucleotide exchange factor 5	RAPGEF5	4.91958	6.64823	0.000217368	0.00415158	-0.252979	7
7979813	677	ENSG00000185650	ZFP36 ring finger protein like 1	ZFP36L1	11.0298	6.63681	0.000220776	0.00419604	-0.212984	7
8034615	55621	ENSG00000104907	tRNA methyltransferase 1	TRMT1	7.58404	6.62873	0.000223221	0.00423676	-0.206817	13
8033420	2208	ENSG00000104921	Fc epsilon receptor II	FCER2	8.46629	6.62544	0.000224223	0.00424495	-0.678687	2
7938812	144110	ENSG00000151117	transmembrane protein 86A	TMEM86A	5.65978	6.60541	0.00023043	0.0043455	-0.22412	7
8133215	64940	ENSG00000106610	stromal antigen 3-like 4 (pseudogene)	STAG3L4	8.03219	6.59159	0.000234812	0.00441528	-0.229164	10
8066258	26777	ENSG00000225091	small nucleolar RNA, H/ACA box 71A	SNORA71A	8.56303	6.57361	0.000240634	0.00448999	-0.260794	7
8026787	199786	ENSG00000167483	niban apoptosis regulator 3	NIBAN3	8.33179	6.55579	0.000246552	0.00458279	-0.554107	2
8041383	4052	ENSG00000049323	latent transforming growth factor beta binding protein 1	LTBP1	5.90482	6.54313	0.000250841	0.00464918	-0.367896	7
8087433	275	ENSG00000145020	aminomethyltransferase	AMT	7.26162	6.53951	0.000252081	0.00466771	-0.206654	10
8167749	727866	ENSG00000179304	family with sequence similarity 156 member B	FAM156B	7.23267	6.53671	0.000253048	0.00467028	-0.256092	10
7974533	57161	ENSG00000139946	pellino E3 ubiquitin protein ligase family member 2	PELI2	8.16503	6.53141	0.000254882	0.00469472	-0.202781	7
8012054	1742	ENSG00000132535	discs large MAGUK scaffold protein 4	DLG4	6.59689	6.5311	0.00025499	0.00469472	-0.395613	2
8180308	3159	ENSG00000137309	high mobility group AT-hook 1	HMGA1	9.63492	6.52965	0.000255493	0.00469951	-0.27233	7
8063074	90204	ENSG00000168612	zinc finger SWIM-type containing 1	ZSWIM1	7.93901	6.52452	0.000257285	0.00471908	-0.230751	7
8027642	84306	ENSG00000126249	programmed cell death 2 like	PDCD2L	6.2105	6.49979	0.000266104	0.00484923	-0.197635	12
8149927	1191	ENSG00000120885	clusterin	CLU	6.76018	6.48202	0.000272628	0.00494447	-0.463332	7
8152111	51123	ENSG00000120963	zinc finger protein 706	ZNF706	7.68521	6.46551	0.000278832	0.00502415	-0.171568	7
8049297	677775	ENSG00000252010	small Cajal body-specific RNA 5	SCARNA5	9.73912	6.45103	0.000284391	0.00509595	-0.230114	13
8037847	1175	ENSG00000042753	adaptor related protein complex 2 subunit sigma 1	AP2S1	7.7286	6.4207	0.000296394	0.00526248	-0.172264	13
8173414	84889	ENSG00000165349	solute carrier family 7 member 3	SLC7A3	4.9617	6.41122	0.000300247	0.00532116	-0.230085	13
7996772	9057	ENSG00000103064	solute carrier family 7 member 6	SLC7A6	9.75563	6.40562	0.000302548	0.00535706	-0.241739	13
7990873	84206	ENSG00000183496	mex-3 RNA binding family member B	MEX3B	6.20539	6.38672	0.000310441	0.00547187	-0.17672	7
7932598	219670	ENSG00000151023	enkurin, TRPC channel interacting protein	ENKUR	4.90376	6.36477	0.000319871	0.00559959	-0.499955	7
7947274	744	ENSG00000066382	metallophosphoesterase domain containing 2	MPPED2	4.9325	6.36514	0.000319707	0.00559959	-0.33163	7
8127743	9324	ENSG00000118418	high mobility group nucleosomal binding domain 3	HMGN3	7.09048	6.35566	0.000323866	0.00564956	-0.210231	7
8149749	8793	ENSG00000173530	TNF receptor superfamily member 10d	TNFRSF10D	7.95111	6.35194	0.000325511	0.00566045	-0.316084	2
8059139	79065	ENSG00000198925	autophagy related 9A	ATG9A	8.58738	6.34635	0.000328001	0.00569865	-0.171505	7
8168391	653687	ENSG00000269911	family with sequence similarity 226 member B	FAM226B	6.5814	6.34322	0.000329406	0.0057151	-0.196133	13
8003210	404550	ENSG00000154102	chromosome 16 open reading frame 74	C16orf74	7.05402	6.32544	0.000337486	0.00578082	-0.231622	7
8103695	9848	ENSG00000198948	microfibril associated protein 3 like	MFAP3L	5.64523	6.32688	0.000336822	0.00578082	-0.346762	7
8112274	79993	ENSG00000164181	ELOVL fatty acid elongase 7	ELOVL7	6.55353	6.3219	0.000339115	0.0057864	-0.509835	7
8010137	677781	ENSG00000275143	small Cajal body-specific RNA 16	SCARNA16	8.10743	6.31232	0.000343575	0.00583356	-0.201208	13
7906264	375033	ENSG00000187800	platelet endothelial aggregation receptor 1	PEAR1	5.17653	6.29975	0.000349509	0.00590336	-0.227481	7
8002104	80152	ENSG00000102901	centromere protein T	CENPT	7.30498	6.29828	0.000350214	0.005905	-0.168876	10
8031843	100128398	ENSG00000176593	uncharacterized LOC100128398	LOC100128398	6.3996	6.28896	0.000354687	0.00595728	-0.187917	13
8118826	6631	ENSG00000124562	small nuclear ribonucleoprotein polypeptide C	SNRPC	7.78817	6.2875	0.000355398	0.00595728	-0.196161	2
7934326	51021	ENSG00000182180	mitochondrial ribosomal protein S16	MRPS16	8.00615	6.27368	0.000362155	0.00604858	-0.176586	7
7927876	80312	ENSG00000138336	tet methylcytosine dioxygenase 1	TET1	6.13237	6.26861	0.000364663	0.006081	-0.291482	10
8054077	10120	ENSG00000115073	actin related protein 1B	ACTR1B	7.73447	6.26716	0.000365384	0.0060868	-0.211406	7
7912040	8718	ENSG00000215788	TNF receptor superfamily member 25	TNFRSF25	8.8208	6.26017	0.000368881	0.0061314	-0.239197	7
8043478	28904	ENSG00000239819	immunoglobulin kappa variable 1D-8	IGKV1D-8	5.60167	6.25348	0.000372263	0.00617377	-0.481816	2
8081645	79669	ENSG00000114529	chromosome 3 open reading frame 52	C3orf52	4.85672	6.25299	0.000372511	0.00617377	-0.186862	7
8061725	171023	ENSG00000171456	ASXL transcriptional regulator 1	ASXL1	8.71513	6.22645	0.000386231	0.00636315	-0.179783	7
8161632	375743	ENSG00000188647	protein prenyltransferase alpha subunit repeat containing 1	PTAR1	10.6481	6.21698	0.000391251	0.00641863	-0.221708	7
7974229	23588	ENSG00000165516	kelch domain containing 2	KLHDC2	9.64528	6.21381	0.000392943	0.00644095	-0.187504	7
8066260	677839	ENSG00000201512	small nucleolar RNA, H/ACA box 71C	SNORA71C	9.52704	6.19473	0.000403299	0.00655641	-0.222351	7
8099982	323	ENSG00000163697	amyloid beta precursor protein binding family B member 2	APBB2	5.35955	6.19536	0.000402949	0.00655641	-0.359618	7
7932109	22929	ENSG00000086475	selenophosphate synthetase 1	SEPHS1	8.67632	6.18094	0.000410948	0.00666298	-0.17094	13
7927669	7019	ENSG00000108064	transcription factor A, mitochondrial	TFAM	8.39732	6.15668	0.000424763	0.00683819	-0.200287	7
7991837	4833	ENSG00000103202	NME/NM23 nucleoside diphosphate kinase 4	NME4	8.11516	6.15647	0.000424885	0.00683819	-0.24756	2
8108163	134553	ENSG00000181904	chromosome 5 open reading frame 24	C5orf24	9.09148	6.1564	0.000424923	0.00683819	-0.24729	7
8121563	4082	ENSG00000277443	myristoylated alanine rich protein kinase C substrate	MARCKS	8.1932	6.15009	0.000428597	0.00688022	-0.328163	7
8158939	8328	ENSG00000165702	growth factor independent 1B transcriptional repressor	GFI1B	6.55666	6.14653	0.000430679	0.00690224	-0.2649	7
7960728	677777	ENSG00000238795	small Cajal body-specific RNA 12	SCARNA12	11.8816	6.14051	0.000434226	0.00695334	-0.185019	7
8024246	55009	ENSG00000228300	family with sequence similarity 174 member C	FAM174C	7.54974	6.13387	0.000438176	0.00700504	-0.199275	2
8012843	7566	ENSG00000154957	zinc finger protein 18	ZNF18	7.51566	6.12524	0.000443358	0.00705573	-0.173249	7
8151890	94241	ENSG00000164938	tumor protein p53 inducible nuclear protein 1	TP53INP1	9.53658	6.12601	0.000442894	0.00705573	-0.254821	7
8051785	170850	ENSG00000171126	potassium voltage-gated channel modifier subfamily G member 3	KCNG3	5.44309	6.1215	0.000445626	0.00707346	-0.224788	7
8170187	959	ENSG00000102245	CD40 ligand	CD40LG	6.95375	6.10109	0.000458194	0.00724752	-0.282831	12
8121515	117247	ENSG00000112394	solute carrier family 16 member 10	SLC16A10	7.99392	6.09376	0.000462798	0.00730165	-0.268245	13
7942594	114599	ENSG00000207445	small nucleolar RNA, C/D box 15B	SNORD15B	9.01591	6.05246	0.000489592	0.00758965	-0.251741	7
8033025	56931	ENSG00000141994	dihydrouridine synthase 3 like	DUS3L	7.83577	6.02323	0.000509486	0.00784795	-0.199855	7
7956639	10102	ENSG00000123297	Ts translation elongation factor, mitochondrial	TSFM	6.81758	6.01604	0.000514504	0.00791896	-0.172207	7
8012079	1856	ENSG00000004975	dishevelled segment polarity protein 2	DVL2	6.54029	6.01232	0.000517124	0.00795298	-0.188621	13
8101587	5602	ENSG00000109339	mitogen-activated protein kinase 10	MAPK10	4.24229	5.98973	0.000533287	0.00813589	-0.203565	7
8140356	3092	ENSG00000127946	huntingtin interacting protein 1	HIP1	8.35938	5.98184	0.000539055	0.0082058	-0.368735	2
8167314	4943	ENSG00000068354	TBC1 domain family member 25	TBC1D25	8.70288	5.97719	0.000542481	0.00825149	-0.172385	7
7996377	283848	ENSG00000172824	carboxylesterase 4A	CES4A	6.65908	5.97457	0.000544423	0.00827454	-0.269273	2
8070799	7327	ENSG00000184787	ubiquitin conjugating enzyme E2 G2	UBE2G2	8.57317	5.96172	0.000554036	0.00833587	-0.208548	2
8116635	670	ENSG00000137274	biphenyl hydrolase like	BPHL	6.08311	5.95819	0.000556712	0.0083567	-0.185087	7
8145829	80139	ENSG00000183779	zinc finger protein 703	ZNF703	7.42799	5.95539	0.000558837	0.00838213	-0.37406	7
7952436	90952	ENSG00000149564	endothelial cell adhesion molecule	ESAM	6.07487	5.95147	0.000561829	0.00841401	-0.23616	7
7952549	84881	ENSG00000165526	RNA pseudouridine synthase D4	RPUSD4	6.75838	5.93871	0.000571687	0.00852222	-0.17837	10
7914322	692234		small nucleolar RNA, C/D box 103A	SNORD103A	6.52218	5.93494	0.000574636	0.0085465	-0.315951	12
8031893	7554	ENSG00000278129	zinc finger protein 8	ZNF8	7.84651	5.92365	0.000583539	0.00862782	-0.225882	7
8088106	7086	ENSG00000163931	transketolase	TKT	9.96985	5.92117	0.000585519	0.00863563	-0.520837	2
8125341	177	ENSG00000204305	advanced glycosylation end-product specific receptor	AGER	7.31074	5.92139	0.000585345	0.00863563	-0.182342	7
8039809	7593	ENSG00000099326	myeloid zinc finger 1	MZF1	6.39434	5.91047	0.000594115	0.00874911	-0.211549	10
8062695	6431	ENSG00000124193	serine and arginine rich splicing factor 6	SRSF6	10.8314	5.90758	0.000596465	0.0087638	-0.184747	7
8153568	5339	ENSG00000178209	plectin	PLEC	8.56656	5.90799	0.00059613	0.0087638	-0.163238	10
8012539	146850	ENSG00000276231	phosphoinositide-3-kinase regulatory subunit 6	PIK3R6	5.73106	5.90487	0.000598665	0.00877621	-0.256981	10
8057578	10203	ENSG00000064989	calcitonin receptor like receptor	CALCRL	5.05524	5.89156	0.000609623	0.00888988	-0.298953	7
8138091	221955	ENSG00000164535	diacylglycerol lipase beta	DAGLB	7.85238	5.88152	0.000618022	0.00897863	-0.183138	10
8047926	4133	ENSG00000078018	microtubule associated protein 2	MAP2	4.65108	5.87457	0.000623902	0.00903704	-0.23525	2
8119712	6722	ENSG00000112658	serum response factor	SRF	8.96344	5.86677	0.000630572	0.00910539	-0.171324	7
8067358	100128310	ENSG00000179253	uncharacterized LOC100128310	LOC100128310	5.93503	5.83942	0.000654518	0.00937896	-0.207501	7
8047771	1933	ENSG00000114942	eukaryotic translation elongation factor 1 beta 2	EEF1B2	6.85288	5.83514	0.00065834	0.00942343	-0.187892	13
7905968	4580	ENSG00000173171	metaxin 1	MTX1	7.47109	5.83406	0.000659314	0.00942597	-0.259812	2
8050160	129642	ENSG00000143797	membrane bound O-acyltransferase domain containing 2	MBOAT2	6.84869	5.80889	0.000682314	0.00965277	-0.412792	7
8081612	55347	ENSG00000144827	abhydrolase domain containing 10, depalmitoylase	ABHD10	7.30328	5.79006	0.000700053	0.00982503	-0.178144	7
8010946	50628	ENSG00000179409	gem nuclear organelle associated protein 4	GEMIN4	6.82193	5.78407	0.000705782	0.00987688	-0.217041	13
7993167	80063	ENSG00000166669	activating transcription factor 7 interacting protein 2	ATF7IP2	7.45903	5.77859	0.000711076	0.00992237	-0.311791	10
8039706	10172	ENSG00000152454	zinc finger protein 256	ZNF256	8.1072	5.77547	0.000714104	0.00995032	-0.239693	7
8121757	3298	ENSG00000025156	heat shock transcription factor 2	HSF2	8.46737	5.76545	0.000723919	0.0100582	-0.16638	7
7896961	219293	ENSG00000215915	ATPase family AAA domain containing 3C	ATAD3C	7.45274	5.76267	0.000726673	0.0100821	-0.198059	7
8064539	56265	ENSG00000088882	carboxypeptidase X, M14 family member 1	CPXM1	5.32323	5.76056	0.000728761	0.0100952	-0.17843	9
8079037	22906	ENSG00000182606	trafficking kinesin protein 1	TRAK1	8.84253	5.75935	0.000729964	0.0100989	-0.22787	2
7918857	10100	ENSG00000134198	tetraspanin 2	TSPAN2	6.76045	5.75091	0.000738406	0.0102011	-0.456702	2
8167797	54552	ENSG00000130119	G protein nucleolar 3 like	GNL3L	7.995	5.74952	0.000739802	0.0102132	-0.166834	10
8003621	55178	ENSG00000171861	mitochondrial rRNA methyltransferase 3	MRM3	7.88324	5.74169	0.000747742	0.0103081	-0.17099	13
7962827	677793	ENSG00000206612	small nucleolar RNA, H/ACA box 2A	SNORA2A	6.17477	5.73049	0.000759238	0.0104149	-0.226204	13
8015526	2648	ENSG00000108773	lysine acetyltransferase 2A	KAT2A	8.64743	5.72363	0.000766364	0.010483	-0.292372	10
8028206	25850	ENSG00000251247	zinc finger protein 345	ZNF345	6.53354	5.72262	0.000767426	0.0104901	-0.19968	7
8115918	1212	ENSG00000175416	clathrin light chain B	CLTB	8.58318	5.71834	0.000771906	0.0105314	-0.173266	9
8175234	2719	ENSG00000147257	glypican 3	GPC3	5.14838	5.70675	0.000784198	0.0106818	-0.248789	7
7984174	79856	ENSG00000157734	sorting nexin 22	SNX22	6.69175	5.69671	0.000794993	0.010791	-0.300367	9
8056376	6328	ENSG00000153253	sodium voltage-gated channel alpha subunit 3	SCN3A	5.36281	5.6921	0.0008	0.0108438	-0.492586	2
8071147	51807	ENSG00000183785	tubulin alpha 8	TUBA8	7.22539	5.67251	0.00082164	0.0110753	-0.1875	7
8141419	407014	ENSG00000207547	microRNA 25	MIR25	6.04434	5.67296	0.000821144	0.0110753	-0.191168	12
7922200	6403	ENSG00000174175	selectin P	SELP	5.8674	5.6649	0.000830205	0.0111321	-0.325059	7
7929282	3087	ENSG00000152804	hematopoietically expressed homeobox	HHEX	7.96685	5.66352	0.000831768	0.0111346	-0.23341	2
8073662	29780	ENSG00000188677	parvin beta	PARVB	8.01713	5.65636	0.000839916	0.0111779	-0.222827	7
8054439	84620	ENSG00000144057	ST6 beta-galactoside alpha-2,6-sialyltransferase 2	ST6GAL2	5.57725	5.65239	0.000844472	0.0112273	-0.191475	7
8145151	10174	ENSG00000120896	sorbin and SH3 domain containing 3	SORBS3	6.54747	5.6494	0.000847926	0.0112449	-0.190067	10
7963313	11226	ENSG00000139629	polypeptide N-acetylgalactosaminyltransferase 6	GALNT6	7.15061	5.64479	0.000853258	0.0112977	-0.168865	7
7971922	5101	ENSG00000184226	protocadherin 9	PCDH9	5.29045	5.64362	0.000854621	0.011308	-0.350052	2
8116818	654	ENSG00000153162	bone morphogenetic protein 6	BMP6	6.32577	5.62122	0.000881101	0.0115648	-0.308318	7
8152522	5168	ENSG00000136960	ectonucleotide pyrophosphatase/phosphodiesterase 2	ENPP2	6.19467	5.61692	0.000886283	0.0115927	-0.276961	10
8141445	55262	ENSG00000146826	trafficking protein particle complex subunit 14	TRAPPC14	7.84445	5.60799	0.000897131	0.0116952	-0.210049	10
8089040	84864	ENSG00000170854	ribosomal oxygenase 2	RIOX2	6.90011	5.59805	0.00090936	0.0118467	-0.187271	10
8117243	55604	ENSG00000079691	capping protein regulator and myosin 1 linker 1	CARMIL1	7.99367	5.58592	0.00092451	0.0119878	-0.274763	13
7924619	55740	ENSG00000154380	ENAH actin regulator	ENAH	4.94021	5.58185	0.00092965	0.0120384	-0.22027	2
7899870	149076	ENSG00000160094	zinc finger protein 362	ZNF362	9.22015	5.57498	0.000938385	0.0121353	-0.222656	7
7907370	26052	ENSG00000197959	dynamin 3	DNM3	6.63101	5.57039	0.000944277	0.0121871	-0.369919	7
8027297	148203	ENSG00000172687	zinc finger protein 738	ZNF738	7.6002	5.55927	0.000958688	0.0122623	-0.184574	7
8123744	2162	ENSG00000124491	coagulation factor XIII A chain	F13A1	9.09837	5.55907	0.00095894	0.0122623	-0.547557	7
8036252	25999	ENSG00000105270	CAP-Gly domain containing linker protein 3	CLIP3	6.60684	5.55451	0.000964917	0.012308	-0.171827	7
8085407	6161	ENSG00000144713	ribosomal protein L32	RPL32	8.34716	5.55218	0.000967983	0.0123212	-0.161477	7
8019367	5986	ENSG00000169733	RFNG O-fucosylpeptide 3-beta-N-acetylglucosaminyltransferase	RFNG	6.61556	5.54847	0.000972893	0.0123628	-0.208769	10
8121002	57150	ENSG00000111850	small integral membrane protein 8	SMIM8	7.07687	5.54218	0.000981259	0.0124263	-0.22355	7
8097056	677809	ENSG00000275994	small nucleolar RNA, H/ACA box 24	SNORA24	8.97313	5.54142	0.000982271	0.0124297	-0.347149	7
7899029	57134	ENSG00000117643	mannosidase alpha class 1C member 1	MAN1C1	7.79196	5.53204	0.000994907	0.0125162	-0.241282	10
7929711	401647	ENSG00000155265	golgin A7 family member B	GOLGA7B	5.29743	5.5207	0.00101039	0.01267	-0.238295	13
8172280	84679	ENSG00000065923	solute carrier family 9 member A7	SLC9A7	7.85746	5.51306	0.00102095	0.0127531	-0.248527	2
8102464	133022	ENSG00000174599	translocation associated membrane protein 1 like 1	TRAM1L1	4.47051	5.50674	0.00102978	0.0128221	-0.166998	7
7915982	79656	ENSG00000162373	BEN domain containing 5	BEND5	6.49104	5.50134	0.00103738	0.0128919	-0.164539	7
8169028	27018	ENSG00000166681	brain expressed X-linked 3	BEX3	6.26854	5.50159	0.00103703	0.0128919	-0.204315	7
8129677	6446	ENSG00000118515	serum/glucocorticoid regulated kinase 1	SGK1	9.27754	5.49998	0.0010393	0.0129076	-0.343707	7
8165575	375775	ENSG00000130653	patatin like phospholipase domain containing 7	PNPLA7	6.16847	5.49916	0.00104048	0.0129139	-0.204214	12
7914563	8565	ENSG00000134684	tyrosyl-tRNA synthetase 1	YARS1	8.78726	5.49733	0.00104307	0.0129378	-0.181478	7
8140955	1021	ENSG00000105810	cyclin dependent kinase 6	CDK6	8.60426	5.49356	0.00104844	0.0129878	-0.297588	9
8078784	9942	ENSG00000093217	xylulokinase	XYLB	5.98816	5.48985	0.00105374	0.0130286	-0.299917	9
8105842	64946	ENSG00000153044	centromere protein H	CENPH	4.96844	5.48889	0.00105513	0.0130375	-0.224579	7
7955702	8435	ENSG00000167780	sterol O-acyltransferase 2	SOAT2	5.5555	5.48716	0.00105762	0.0130599	-0.183691	7
7971218	84078	ENSG00000120696	kelch repeat and BTB domain containing 7	KBTBD7	6.93126	5.48458	0.00106133	0.0130891	-0.205372	12
7991234	4240	ENSG00000140545	milk fat globule EGF and factor V/VIII domain containing	MFGE8	7.40529	5.47654	0.00107302	0.0131997	0.234798	10
8037355	126299	ENSG00000131116	zinc finger protein 428	ZNF428	5.71718	5.4743	0.0010763	0.0132234	-0.185409	7
8157516	22954	ENSG00000119401	tripartite motif containing 32	TRIM32	7.10772	5.46645	0.00108787	0.0133351	-0.196529	13
8118158	199	ENSG00000204472	allograft inflammatory factor 1	AIF1	9.14478	5.46258	0.00109362	0.0133601	-0.591564	2
8152597	28998	ENSG00000172172	mitochondrial ribosomal protein L13	MRPL13	5.50604	5.45767	0.00110095	0.0134412	-0.174261	7
8040113	8853	ENSG00000151693	ArfGAP with SH3 domain, ankyrin repeat and PH domain 2	ASAP2	5.47899	5.45706	0.00110187	0.0134439	-0.280484	7
7903676	127002	ENSG00000162650	ataxin 7 like 2	ATXN7L2	6.74767	5.45604	0.0011034	0.0134458	-0.239175	2
7999160	29965	ENSG00000089486	cell death inducing p53 target 1	CDIP1	6.24079	5.45319	0.00110769	0.0134811	-0.182277	13
8092541	200879	ENSG00000163898	lipase H	LIPH	4.59054	5.44939	0.00111344	0.0135341	-0.37447	7
7979963	8110	ENSG00000205683	double PHD fingers 3	DPF3	5.38449	5.43215	0.00113989	0.0137951	-0.242329	2
7947649	1132	ENSG00000180720	cholinergic receptor muscarinic 4	CHRM4	7.39024	5.42119	0.00115703	0.0139324	-0.215373	7
8145914	9530	ENSG00000156735	BAG cochaperone 4	BAG4	7.97962	5.41986	0.00115912	0.0139324	-0.173249	7
8131600	27075	ENSG00000106537	tetraspanin 13	TSPAN13	7.97303	5.41892	0.00116061	0.0139404	-0.341145	7
8166447	139411	ENSG00000165186	patched domain containing 1	PTCHD1	4.28996	5.41014	0.00117456	0.0140736	-0.183838	7
7917052	204962	ENSG00000137968	solute carrier family 44 member 5	SLC44A5	4.9491	5.40559	0.00118187	0.0141185	-0.397271	10
8014214	54475	ENSG00000073536	notchless homolog 1	NLE1	6.64519	5.39562	0.00119802	0.0142541	-0.177155	10
8010050	283991	ENSG00000185262	UBA like domain containing 2	UBALD2	10.0907	5.38334	0.00121822	0.0144069	-0.239948	7
8039294	51206	ENSG00000088053	glycoprotein VI platelet	GP6	6.21126	5.37694	0.00122888	0.0144929	-0.214942	7
8042373	54465	ENSG00000143971	ETAA1 activator of ATR kinase	ETAA1	6.68639	5.37507	0.00123202	0.0145211	-0.174628	7
7937735	4046	ENSG00000130592	lymphocyte specific protein 1	LSP1	9.90276	5.37093	0.00123898	0.0145766	-0.19315	9
7978558	55837	ENSG00000129518	E2F associated phosphoprotein	EAPP	9.50268	5.36339	0.00125176	0.0146825	-0.166944	7
8077993	79188	ENSG00000170876	transmembrane protein 43	TMEM43	8.54658	5.35934	0.00125868	0.0147547	-0.214784	2
7940066	51075	ENSG00000213593	thioredoxin related transmembrane protein 2	TMX2	8.1999	5.35252	0.00127043	0.0148745	-0.17001	7
7906954	5087	ENSG00000185630	PBX homeobox 1	PBX1	6.00347	5.34773	0.00127873	0.0149447	-0.25614	7
7905746	89872	ENSG00000143595	aquaporin 10	AQP10	5.16931	5.33681	0.00129789	0.0151322	-0.244518	7
8137202	643641	ENSG00000106479	zinc finger protein 862	ZNF862	7.40468	5.33106	0.00130809	0.0152055	-0.218682	10
7899480	6080	ENSG00000274266	small nucleolar RNA, H/ACA box 73A	SNORA73A	11.1626	5.30531	0.00135474	0.0155984	-0.352383	7
7912537	9249	ENSG00000162496	dehydrogenase/reductase 3	DHRS3	8.99678	5.29867	0.00136705	0.0156936	-0.3606	7
8139482	654319	ENSG00000206838	small nucleolar RNA, H/ACA box 5A	SNORA5A	7.89846	5.27982	0.00140259	0.0160069	-0.236711	7
8175023	51114	ENSG00000188706	zinc finger DHHC-type palmitoyltransferase 9	ZDHHC9	7.12197	5.27533	0.00141118	0.0160485	-0.209733	9
8007790	100133991	ENSG00000267278	MAP3K14 antisense RNA 1	MAP3K14-AS1	5.9849	5.26182	0.00143736	0.0162619	-0.160062	10
7960143	7637	ENSG00000198040	zinc finger protein 84	ZNF84	7.35397	5.25486	0.00145104	0.0163962	-0.162981	7
7967056	51499	ENSG00000170855	TP53 regulated inhibitor of apoptosis 1	TRIAP1	7.61842	5.24486	0.00147094	0.0165376	-0.168013	7
8176375	6192	ENSG00000129824	ribosomal protein S4 Y-linked 1	RPS4Y1	6.09867	5.24189	0.00147689	0.0165756	-1.1624	7
8141423	406900	ENSG00000208036	microRNA 106b	MIR106B	5.59971	5.24021	0.00148028	0.016601	-0.222083	7
8177232	8284	ENSG00000012817	lysine demethylase 5D	KDM5D	6.18891	5.21414	0.00153373	0.0170723	-0.906619	7
8089835	11167	ENSG00000163430	follistatin like 1	FSTL1	5.18476	5.17668	0.00161394	0.0177553	-0.218268	7
8032670	9546	ENSG00000011132	amyloid beta precursor protein binding family A member 3	APBA3	6.36471	5.17465	0.00161843	0.0177908	-0.181884	7
8080980	55096	ENSG00000255423	endogenous Bornavirus like nucleoprotein 2	EBLN2	6.75088	5.17012	0.00162843	0.0178502	-0.285993	7
7951068	51503	ENSG00000150316	CWC15 spliceosome associated protein homolog	CWC15	7.95468	5.16682	0.00163574	0.0179101	-0.188071	7
8152297	284	ENSG00000154188	angiopoietin 1	ANGPT1	4.11823	5.15879	0.00165373	0.0180563	-0.27474	7
8005267	10743	ENSG00000108557	retinoic acid induced 1	RAI1	6.51189	5.15621	0.00165953	0.0180891	-0.199572	10
8030383	57333	ENSG00000142552	reticulocalbin 3	RCN3	5.46465	5.15036	0.00167281	0.018193	-0.319232	2
8177426	57055	ENSG00000205944	deleted in azoospermia 2	DAZ2	4.35332	5.14238	0.00169106	0.018322	-0.457271	7
8094759	79730	ENSG00000179299	NOP2/Sun RNA methyltransferase family member 7	NSUN7	5.41105	5.14	0.00169655	0.0183689	-0.336662	7
8019478	924	ENSG00000173762	CD7 molecule	CD7	10.1237	5.12792	0.00172467	0.0186171	-0.2516	10
7910591	84284	ENSG00000135778	nucleoside-triphosphatase, cancer-related	NTPCR	6.41132	5.12461	0.00173244	0.0186536	-0.251145	10
8150014	55756	ENSG00000104299	integrator complex subunit 9	INTS9	7.1538	5.12289	0.0017365	0.0186782	-0.215784	10
7981181	677768	ENSG00000252481	small Cajal body-specific RNA 13	SCARNA13	9.46503	5.12192	0.00173879	0.0186908	-0.351018	7
8140668	10371	ENSG00000075213	semaphorin 3A	SEMA3A	5.21078	5.11641	0.00175188	0.0187795	-0.271752	7
7908376	64407	ENSG00000150681	regulator of G protein signaling 18	RGS18	7.2363	5.11325	0.00175944	0.0188397	-0.489522	7
8136807	5645	ENSG00000275896	serine protease 2	PRSS2	4.97002	5.11043	0.0017662	0.018897	-0.228823	7
7993825	100652781	ENSG00000158482	sorting nexin 29 pseudogene 1	SNX29P1	9.1274	5.10096	0.0017891	0.0190523	-0.298982	9
7932227	9397	ENSG00000152465	N-myristoyltransferase 2	NMT2	7.87296	5.098	0.00179631	0.0190977	-0.181899	7
8120279	55227	ENSG00000137269	leucine rich repeat containing 1	LRRC1	5.44253	5.09526	0.00180302	0.0191441	-0.21958	10
7990400	25989	ENSG00000140474	unc-51 like kinase 3	ULK3	7.24611	5.0866	0.00182438	0.0193116	-0.17167	10
8089314	55081	ENSG00000114446	intraflagellar transport 57	IFT57	8.22681	5.08452	0.00182954	0.0193451	-0.17692	7
7941685	9973	ENSG00000173992	copper chaperone for superoxide dismutase	CCS	7.04348	5.08238	0.0018349	0.0193912	-0.187674	10
7910416	9816	ENSG00000135763	URB2 ribosome biogenesis homolog	URB2	7.38505	5.07838	0.00184489	0.0194229	-0.163115	13
8030374	2217	ENSG00000104870	Fc gamma receptor and transporter	FCGRT	8.14333	5.07107	0.00186333	0.0195518	-0.279381	9
8167897	10325	ENSG00000083750	Ras related GTP binding B	RRAGB	6.44866	5.07111	0.00186324	0.0195518	-0.196454	10
7978351	1511	ENSG00000100448	cathepsin G	CTSG	5.06365	5.06488	0.00187908	0.019651	-0.422977	10
8038382	55011	ENSG00000104872	PIH1 domain containing 1	PIH1D1	6.56073	5.05898	0.00189424	0.0197505	-0.16174	10
8122773	25902	ENSG00000120254	methylenetetrahydrofolate dehydrogenase (NADP+ dependent) 1 like	MTHFD1L	7.45645	5.05615	0.00190155	0.0197941	-0.222734	7
7920575	57326	ENSG00000163346	PBX homeobox interacting protein 1	PBXIP1	8.06247	5.05134	0.00191402	0.0198813	-0.168016	10
7950751	100379250	ENSG00000207221	small nucleolar RNA, H/ACA box 70E	SNORA70E	8.06028	5.03522	0.00195645	0.0202246	-0.327106	13
7972745	8660	ENSG00000185950	insulin receptor substrate 2	IRS2	8.70147	5.02875	0.00197373	0.0203707	-0.258766	7
7922414	692196		small nucleolar RNA, C/D box 76	SNORD76	9.26168	5.02467	0.00198474	0.0204517	-0.168809	7
8072382	23762	ENSG00000184792	oxysterol binding protein 2	OSBP2	5.57744	5.02188	0.00199226	0.0205075	-0.239153	7
8087201	51447	ENSG00000068745	inositol hexakisphosphate kinase 2	IP6K2	8.71885	5.01848	0.00200151	0.0205374	-0.188229	7
7913869	3925	ENSG00000117632	stathmin 1	STMN1	7.46776	5.01607	0.00200808	0.0205831	-0.251939	7
7977507	85495	ENSG00000277209	ribonuclease P RNA component H1	RPPH1	9.58659	5.01287	0.00201682	0.0206332	-0.226312	7
8075897	114904	ENSG00000133466	C1q and TNF related 6	C1QTNF6	6.11581	5.00498	0.0020386	0.0207862	-0.168828	10
7979328	22863	ENSG00000126775	autophagy related 14	ATG14	8.55245	4.99496	0.00206657	0.0210162	-0.255046	7
7926158	254427	ENSG00000148426	proline and serine rich 2	PROSER2	6.02633	4.9875	0.00208762	0.0211418	-0.184218	7
8121370	84071	ENSG00000118690	armadillo repeat containing 2	ARMC2	5.86419	4.98766	0.00208718	0.0211418	-0.213175	10
8054758	84771	ENSG00000223972	DEAD/H-box helicase 11 like 2 (pseudogene)	DDX11L2	6.50943	4.97215	0.00213166	0.0214981	-0.314255	7
8176384	7544	ENSG00000067646	zinc finger protein Y-linked	ZFY	5.45062	4.96582	0.0021501	0.0216279	-0.757123	7
7901050	94162	ENSG00000202031	small nucleolar RNA, C/D box 38A	SNORD38A	6.84208	4.95676	0.00217673	0.0218111	-0.204655	7
7949412	4054	ENSG00000168056	latent transforming growth factor beta binding protein 3	LTBP3	8.14298	4.93784	0.00223347	0.0222591	0.207715	10
8116607	401232	ENSG00000244041	long intergenic non-protein coding RNA 1011	LINC01011	6.10964	4.91892	0.00229165	0.022676	-0.247	2
8121601	254228	ENSG00000178033	calcium homeostasis modulator family member 5	CALHM5	4.39384	4.91743	0.00229629	0.0226988	-0.214546	7
8093576	677770	ENSG00000249784	small Cajal body-specific RNA 22	SCARNA22	6.4769	4.91449	0.0023055	0.0227783	-0.247252	7
8041826	57217	ENSG00000068724	tetratricopeptide repeat domain 7A	TTC7A	8.67647	4.90482	0.00233601	0.0230095	-0.205008	7
7993281	92017	ENSG00000048471	sorting nexin 29	SNX29	9.05195	4.90433	0.00233755	0.0230124	-0.173301	13
7930537	6934	ENSG00000148737	transcription factor 7 like 2	TCF7L2	8.15014	4.90326	0.00234095	0.0230231	-0.262196	7
8078918	6044	ENSG00000202363	small nucleolar RNA, H/ACA box 62	SNORA62	8.24493	4.90153	0.00234648	0.0230658	-0.227632	7
8136347	800	ENSG00000122786	caldesmon 1	CALD1	4.91092	4.89277	0.00237457	0.0232948	-0.249152	7
8122860	80177	ENSG00000120279	MYC target 1	MYCT1	4.84716	4.88696	0.00239342	0.0234239	-0.369923	7
8016932	4353	ENSG00000005381	myeloperoxidase	MPO	5.84007	4.86382	0.00246989	0.0239996	-0.40077	10
8075493	23598	ENSG00000100105	POZ/BTB and AT hook containing zinc finger 1	PATZ1	9.14177	4.86403	0.00246919	0.0239996	-0.179453	7
8059097	27013	ENSG00000115649	cyclin Pas1/PHO80 domain containing 1	CNPPD1	9.25694	4.85935	0.00248495	0.0241097	-0.164075	7
8147891	93035	ENSG00000205038	PKHD1 like 1	PKHD1L1	4.35607	4.85638	0.00249498	0.0241708	-0.252198	7
8124942	534	ENSG00000213760	ATPase H+ transporting V1 subunit G2	ATP6V1G2	6.13052	4.83164	0.00258028	0.0247381	-0.164984	7
8042356	4211	ENSG00000143995	Meis homeobox 1	MEIS1	5.15134	4.81254	0.00264814	0.0251037	-0.270502	7
8131583	28969	ENSG00000136261	basic leucine zipper and W2 domains 2	BZW2	8.78601	4.81345	0.00264487	0.0251037	-0.285592	7
8030437	3276	ENSG00000126457	protein arginine methyltransferase 1	PRMT1	8.31848	4.80866	0.00266213	0.025129	-0.182547	12
8076481	1727	ENSG00000100243	cytochrome b5 reductase 3	CYB5R3	9.01931	4.8056	0.00267324	0.0251845	-0.171989	10
8171313	395	ENSG00000047648	Rho GTPase activating protein 6	ARHGAP6	5.39755	4.80552	0.00267352	0.0251845	-0.221988	7
7900658	7075	ENSG00000066056	tyrosine kinase with immunoglobulin like and EGF like domains 1	TIE1	4.7512	4.79869	0.00269846	0.0253331	-0.182479	7
7958931	1840	ENSG00000135144	deltex E3 ubiquitin ligase 1	DTX1	7.22694	4.79802	0.00270092	0.0253331	-0.34204	7
8024255	84939	ENSG00000160953	PWWP domain containing 3A, DNA repair factor	PWWP3A	6.00144	4.7944	0.00271423	0.0253777	0.268462	10
8149116	728358	ENSG00000240247	defensin alpha 1B	DEFA1B	7.06963	4.79188	0.00272353	0.0253917	-0.882745	10
7931764	105	ENSG00000185736	adenosine deaminase RNA specific B2 (inactive)	ADARB2	6.10245	4.78481	0.00274982	0.0254588	-0.208187	7
8162514	2176	ENSG00000158169	FA complementation group C	FANCC	5.77848	4.78168	0.00276155	0.0255308	-0.227461	10
8176709	246126	ENSG00000131002	taxilin gamma pseudogene, Y-linked	TXLNGY	5.42418	4.78126	0.00276314	0.0255334	-0.858736	7
8024798	55702	ENSG00000105248	YJU2 splicing factor homolog	YJU2	9.18554	4.77201	0.00279806	0.0257458	-0.223442	2
7998902	54985	ENSG00000103145	host cell factor C1 regulator 1	HCFC1R1	6.3792	4.77089	0.00280233	0.0257729	-0.199613	2
7963054	7846	ENSG00000167552	tubulin alpha 1a	TUBA1A	9.20837	4.76879	0.00281033	0.0258343	-0.336583	7
8049097	129563	ENSG00000144535	DIS3 like 3'-5' exoribonuclease 2	DIS3L2	7.91967	4.7676	0.00281487	0.0258638	0.139056	10
8173261	55906	ENSG00000126970	zinc finger C4H2-type containing	ZC4H2	6.4126	4.75817	0.00285117	0.0261073	-0.249195	2
8139299	5425	ENSG00000106628	DNA polymerase delta 2, accessory subunit	POLD2	7.35769	4.73414	0.00294575	0.0266876	-0.205681	10
7966003	55198	ENSG00000136044	adaptor protein, phosphotyrosine interacting with PH domain and leucine zipper 2	APPL2	8.94649	4.72298	0.00299078	0.026941	-0.192516	7
8001111	606551	ENSG00000261461	ubiquitin conjugating enzyme E2 M pseudogene 1	UBE2MP1	4.44255	4.71634	0.00301786	0.0270757	-0.319689	7
8084016	5290	ENSG00000121879	phosphatidylinositol-4,5-bisphosphate 3-kinase catalytic subunit alpha	PIK3CA	10.2842	4.71262	0.00303313	0.0271382	-0.32016	7
8115907	51491	ENSG00000048162	NOP16 nucleolar protein	NOP16	6.8738	4.70859	0.0030498	0.0272365	-0.174023	7
8084951	375387	ENSG00000174004	negative regulator of reactive oxygen species	NRROS	8.62279	4.70628	0.00305936	0.0272926	-0.356794	2
8091530	64805	ENSG00000169313	purinergic receptor P2Y12	P2RY12	4.89999	4.7065	0.00305844	0.0272926	-0.322274	7
7935169	1558	ENSG00000138115	cytochrome P450 family 2 subfamily C member 8	CYP2C8	4.49598	4.70215	0.00307657	0.027379	-0.256156	7
8003733	9905	ENSG00000141258	small G protein signaling modulator 2	SGSM2	7.73669	4.701	0.00308138	0.0273806	0.17735	10
8005978	9618	ENSG00000076604	TNF receptor associated factor 4	TRAF4	8.832	4.70076	0.0030824	0.0273806	-0.288735	7
8136987	7984	ENSG00000050327	Rho guanine nucleotide exchange factor 5	ARHGEF5	6.86551	4.70075	0.00308244	0.0273806	-0.19662	7
8096415	22915	ENSG00000138722	multimerin 1	MMRN1	5.31926	4.69916	0.0030891	0.0274112	-0.349271	7
8119722	23113	ENSG00000112659	cullin 9	CUL9	7.55235	4.69447	0.00310885	0.0274858	0.159524	10
8013989	6532	ENSG00000108576	solute carrier family 6 member 4	SLC6A4	4.68034	4.69167	0.00312067	0.0275652	-0.18729	7
7941172	387778	ENSG00000204710	speedy/RINGO cell cycle regulator family member C	SPDYC	5.95246	4.68577	0.00314577	0.0277113	-0.166726	7
8116921	1906	ENSG00000078401	endothelin 1	EDN1	6.34751	4.68597	0.00314494	0.0277113	-0.443252	7
7946569	50862	ENSG00000110315	ring finger protein 141	RNF141	7.95242	4.6811	0.00316581	0.027787	-0.163473	7
7998852	6923	ENSG00000103363	elongin B	ELOB	8.63015	4.67855	0.00317678	0.0278484	-0.173665	10
8173941	7105	ENSG00000000003	tetraspanin 6	TSPAN6	5.42197	4.6698	0.00321474	0.0281276	-0.270565	7
8075142	23331	ENSG00000100154	tetratricopeptide repeat domain 28	TTC28	5.72285	4.66785	0.00322327	0.0281729	-0.215798	7
8113790	115123	ENSG00000173926	membrane associated ring-CH-type finger 3	MARCHF3	9.57987	4.64983	0.0033031	0.0285533	-0.258209	7
8008802	284161	ENSG00000153982	glycerophosphodiester phosphodiesterase domain containing 1	GDPD1	5.5597	4.63878	0.00335303	0.0289078	-0.172238	7
8117840	135644	ENSG00000204614	tripartite motif containing 40	TRIM40	5.25976	4.63589	0.00336619	0.0289468	-0.179337	7
8129497	2037	ENSG00000079819	erythrocyte membrane protein band 4.1 like 2	EPB41L2	7.10604	4.63393	0.0033752	0.0289533	-0.168097	7
7983890	145781	ENSG00000137878	GCOM1, MYZAP-POLR2M combined locus	GCOM1	6.28077	4.63243	0.00338206	0.0289908	-0.319265	7
7957631	442903	ENSG00000199172	microRNA 331	MIR331	4.85449	4.62829	0.00340114	0.0291158	-0.234157	7
7906688	5498	ENSG00000143224	protoporphyrinogen oxidase	PPOX	5.25186	4.62399	0.00342103	0.0292345	-0.201081	10
7930398	4601	ENSG00000119950	MAX interactor 1, dimerization protein	MXI1	8.3622	4.60674	0.0035021	0.0297169	-0.215349	7
7948630	3995	ENSG00000221968	fatty acid desaturase 3	FADS3	7.91408	4.60429	0.00351376	0.0297651	-0.276322	7
8031514	100507290	ENSG00000261221	zinc finger protein 865	ZNF865	7.37522	4.60108	0.00352912	0.0298692	-0.205447	7
8059470	3667	ENSG00000169047	insulin receptor substrate 1	IRS1	5.84296	4.60008	0.00353391	0.0298707	-0.177336	13
8049435	23677	ENSG00000130147	SH3 domain binding protein 4	SH3BP4	5.56237	4.59854	0.00354131	0.0298955	-0.167815	10
8070720	23308	ENSG00000160223	inducible T cell costimulator ligand	ICOSLG	8.32849	4.59215	0.00357215	0.0301282	-0.285457	7
8000869	1731	ENSG00000180096	septin 1	SEPTIN1	8.92622	4.59039	0.00358067	0.0301792	-0.246194	10
8139270	401331	ENSG00000228903	RAS p21 protein activator 4C, pseudogene	RASA4CP	8.7411	4.58517	0.00360615	0.0303098	-0.193486	7
8177867	780	ENSG00000204580	discoidin domain receptor tyrosine kinase 1	DDR1	6.10256	4.58049	0.0036291	0.0304631	0.170596	10
7984079	7168	ENSG00000140416	tropomyosin 1	TPM1	6.15265	4.57602	0.00365119	0.0305825	-0.186091	7
8046804	129401	ENSG00000163002	nucleoporin 35	NUP35	7.0447	4.57531	0.00365473	0.0305989	-0.165964	7
8025382	79603	ENSG00000090661	ceramide synthase 4	CERS4	7.06865	4.57414	0.00366052	0.030621	-0.223242	13
8057677	30061	ENSG00000138449	solute carrier family 40 member 1	SLC40A1	7.45056	4.57	0.00368114	0.0307406	-0.334873	7
8091922	151790	ENSG00000174776	WD repeat domain 49	WDR49	5.06684	4.5657	0.00370269	0.0308409	-0.226594	13
8009380	100124536	ENSG00000200394	small nucleolar RNA, H/ACA box 38B	SNORA38B	8.61535	4.56472	0.00370761	0.0308687	-0.49593	7
8015412	3728	ENSG00000173801	junction plakoglobin	JUP	7.9668	4.55773	0.00374297	0.0310301	-0.497963	2
8180284	6137	ENSG00000167526	ribosomal protein L13	RPL13	9.96023	4.54435	0.00381155	0.031371	-0.246705	10
7967863	100289635	ENSG00000196458	zinc finger protein 605	ZNF605	5.26219	4.5406	0.00383097	0.0314908	-0.215572	13
8029814	5536	ENSG00000011485	protein phosphatase 5 catalytic subunit	PPP5C	7.3785	4.53574	0.00385632	0.0316664	-0.164	10
8068083	56911	ENSG00000156265	MAP3K7 C-terminal like	MAP3K7CL	6.83837	4.5329	0.00387122	0.0317277	-0.188853	7
7985192	123688	ENSG00000188266	hydroxylysine kinase	HYKK	6.28965	4.52882	0.00389272	0.0318636	-0.224199	7
8152764	9788	ENSG00000170873	MTSS I-BAR domain containing 1	MTSS1	9.01969	4.52308	0.00392315	0.0319645	-0.200882	2
7925182	677802	ENSG00000207181	small nucleolar RNA, H/ACA box 14B	SNORA14B	6.96268	4.51256	0.00397951	0.0322478	-0.353067	7
7973427	79178	ENSG00000259431	thiamine triphosphatase	THTPA	6.51449	4.50108	0.00404199	0.0326316	0.215405	10
8028563	6183	ENSG00000128626	mitochondrial ribosomal protein S12	MRPS12	6.40643	4.50125	0.00404105	0.0326316	-0.179963	13
8101212	10983	ENSG00000118816	cyclin I	CCNI	11.9766	4.49445	0.00407851	0.0328718	-0.171144	2
8067792	140700	ENSG00000130590	sterile alpha motif domain containing 10	SAMD10	6.6967	4.49381	0.00408207	0.0328732	-0.179033	10
8033818	93145	ENSG00000105088	olfactomedin 2	OLFM2	7.59846	4.48177	0.00414926	0.0331668	-0.184648	13
8167887	28986	ENSG00000187601	MAGE family member H1	MAGEH1	6.7071	4.48202	0.00414786	0.0331668	-0.178091	13
7953715	25977	ENSG00000089818	NECAP endocytosis associated 1	NECAP1	10.1954	4.46733	0.00423135	0.0336235	-0.201023	7
8094251	202020	ENSG00000263327	TAPT1 antisense RNA 1 (head to head)	TAPT1-AS1	6.69482	4.4661	0.00423838	0.0336518	0.135966	10
8115543	1879	ENSG00000164330	EBF transcription factor 1	EBF1	8.68035	4.46446	0.0042478	0.0336763	-0.420103	7
7940441	643834	ENSG00000229859	pepsinogen A3	PGA3	5.55827	4.45727	0.00428945	0.0338968	-0.481288	2
7954559	8496	ENSG00000110841	PPFIA binding protein 1	PPFIBP1	5.47599	4.44905	0.00433755	0.0341796	-0.197354	10
8128698	27244	ENSG00000080546	sestrin 1	SESN1	8.62135	4.4448	0.00436263	0.0343354	-0.187146	7
8123728	57128	ENSG00000214113	LYR motif containing 4	LYRM4	6.57199	4.44418	0.00436625	0.034336	-0.183869	13
8177137	7404	ENSG00000183878	ubiquitously transcribed tetratricopeptide repeat containing, Y-linked	UTY	5.85151	4.44007	0.0043907	0.0344446	-0.948532	7
8122440	84946	ENSG00000135521	LTV1 ribosome biogenesis factor	LTV1	8.63806	4.43899	0.00439711	0.0344671	-0.208515	7
7909745	51133	ENSG00000136636	potassium channel tetramerization domain containing 3	KCTD3	5.7502	4.43599	0.00441502	0.0345436	-0.22944	7
8096091	79725	ENSG00000168152	THAP domain containing 9	THAP9	6.1517	4.43337	0.00443072	0.0346188	-0.193695	7
8029306	390940	ENSG00000234465	phospholipase A2 inhibitor and LY6/PLAUR domain containing	PINLYP	5.54888	4.40094	0.00462988	0.0356539	-0.180055	7
8058570	151050	ENSG00000144445	KAT8 regulatory NSL complex subunit 1 like	KANSL1L	6.27954	4.37719	0.0047814	0.0364211	-0.211247	10
8053030	51471	ENSG00000204872	N-acetyltransferase 8B (putative, gene/pseudogene)	NAT8B	6.14403	4.36322	0.00487276	0.0368183	-0.238994	7
7966345	160760	ENSG00000196850	protein phosphatase targeting COQ7	PPTC7	9.7451	4.36196	0.00488108	0.0368337	-0.184067	7
7969576	407975	ENSG00000215417	miR-17-92a-1 cluster host gene	MIR17HG	6.44205	4.35041	0.00495813	0.037256	-0.223649	7
8006336	114659	ENSG00000185158	leucine rich repeat containing 37B	LRRC37B	9.78076	4.34117	0.00502059	0.037551	-0.168739	7
7911218	343171	ENSG00000238243	olfactory receptor family 2 subfamily W member 3	OR2W3	6.43532	4.34083	0.00502289	0.0375538	-0.288619	7
7915919	6886	ENSG00000162367	TAL bHLH transcription factor 1, erythroid differentiation factor	TAL1	5.79062	4.32878	0.00510561	0.0380367	-0.262183	7
8001178	388272	ENSG00000155330	chromosome 16 open reading frame 87	C16orf87	7.92306	4.3286	0.00510686	0.0380367	-0.164275	7
8003217	10328	ENSG00000131148	ER membrane protein complex subunit 8	EMC8	7.54666	4.32766	0.00511332	0.0380541	-0.173016	7
7933982	64081	ENSG00000108187	phenazine biosynthesis like protein domain containing	PBLD	5.37587	4.32348	0.00514239	0.0381389	-0.168226	7
8110362	2870	ENSG00000198055	G protein-coupled receptor kinase 6	GRK6	9.24842	4.321	0.00515966	0.0382378	-0.16628	10
8173647	158866	ENSG00000102383	zinc finger DHHC-type palmitoyltransferase 15	ZDHHC15	4.82518	4.3174	0.00518492	0.0383811	-0.189234	7
7987225	55505	ENSG00000182117	NOP10 ribonucleoprotein	NOP10	8.98518	4.29987	0.00530949	0.0389939	-0.193077	9
8022872	100101467	ENSG00000186814	zinc finger and SCAN domain containing 30	ZSCAN30	5.31822	4.29511	0.00534387	0.0391548	-0.17267	7
7981980	100033428	ENSG00000207263	small nucleolar RNA, C/D box 116-16	SNORD116-16	3.92537	4.29241	0.00536346	0.0392528	-0.298481	13
7940667	692158	ENSG00000206597	small nucleolar RNA, H/ACA box 57	SNORA57	8.51472	4.28997	0.00538123	0.0392693	-0.237926	7
8062576	60625	ENSG00000101452	DEAH-box helicase 35	DHX35	7.74929	4.27029	0.00552657	0.0398915	-0.211954	7
7955890	3178	ENSG00000135486	heterogeneous nuclear ribonucleoprotein A1	HNRNPA1	7.5714	4.2673	0.00554902	0.0399942	-0.194546	7
7954591	60488	ENSG00000061794	mitochondrial ribosomal protein S35	MRPS35	7.84905	4.26667	0.00555375	0.0399985	-0.175007	7
8037898	11133	ENSG00000118162	kaptin, actin binding protein	KPTN	5.51239	4.25214	0.00566411	0.0405229	-0.167731	12
7914530	55108	ENSG00000160058	BSD domain containing 1	BSDC1	8.85362	4.24408	0.00572624	0.0409221	-0.195267	7
7909801	127018	ENSG00000143353	lysophospholipase like 1	LYPLAL1	6.03067	4.24172	0.00574456	0.0409976	-0.211669	7
8148448	10656	ENSG00000131773	KH RNA binding domain containing, signal transduction associated 3	KHDRBS3	6.07674	4.23814	0.00577252	0.0411017	-0.182029	7
8119926	55362	ENSG00000137216	transmembrane protein 63B	TMEM63B	7.98776	4.23445	0.00580144	0.0411718	-0.213137	7
8126674	202500	ENSG00000146221	t-complex-associated-testis-expressed 1	TCTE1	6.5345	4.23551	0.00579308	0.0411718	-0.166466	7
7951030	692075	ENSG00000202314	small nucleolar RNA, C/D box 6	SNORD6	8.88066	4.23264	0.00581569	0.0412437	-0.296598	7
8037018	80776	ENSG00000123810	B9 domain containing 2	B9D2	6.97798	4.23254	0.00581641	0.0412437	-0.174331	13
7927146	55454	ENSG00000169826	chondroitin sulfate N-acetylgalactosaminyltransferase 2	CSGALNACT2	10.0339	4.2289	0.00584516	0.0413383	-0.191843	7
7928444	7414	ENSG00000035403	vinculin	VCL	7.99618	4.21531	0.00595369	0.0418396	-0.315457	9
8148923	9684	ENSG00000160959	leucine rich repeat containing 14	LRRC14	6.72207	4.2127	0.00597478	0.0419271	0.142552	10
8170013	100287728	ENSG00000228372	SMIM10L2B antisense RNA 1	SMIM10L2B-AS1	5.3817	4.2099	0.00599745	0.0419951	-0.336759	10
8176624	8653	ENSG00000067048	DEAD-box helicase 3 Y-linked	DDX3Y	6.57172	4.20508	0.00603679	0.0421873	-1.24318	7
8151496	619279	ENSG00000164684	zinc finger protein 704	ZNF704	5.25156	4.20459	0.00604076	0.0421919	-0.317399	7
8155630	100133920	ENSG00000261522	methylenetetrahydrofolate dehydrogenase (NADP+ dependent) 1 like pseudogene	LOC100133920	6.08596	4.20046	0.00607461	0.0423522	-0.196794	7
8028552	4793	ENSG00000104825	NFKB inhibitor beta	NFKBIB	8.69093	4.19921	0.00608491	0.0423848	-0.175492	7
7949588	57124	ENSG00000174807	CD248 molecule	CD248	6.10014	4.19604	0.0061111	0.0424998	0.234668	10
7990457	4123	ENSG00000140400	mannosidase alpha class 2C member 1	MAN2C1	8.1826	4.19352	0.00613198	0.0425993	0.184239	10
8011499	5023	ENSG00000108405	purinergic receptor P2X 1	P2RX1	7.98669	4.18917	0.00616813	0.0427519	-0.271924	7
8064014	63910	ENSG00000101194	solute carrier family 17 member 9	SLC17A9	6.98929	4.18256	0.00622361	0.0430051	-0.254583	9
8074565	85359	ENSG00000128185	DiGeorge syndrome critical region gene 6 like	DGCR6L	6.94972	4.17758	0.00626571	0.0431617	-0.248873	10
8158918	9329	ENSG00000125484	general transcription factor IIIC subunit 4	GTF3C4	8.3278	4.1512	0.00649341	0.0442399	-0.240258	7
8135587	858	ENSG00000105971	caveolin 2	CAV2	4.58856	4.14432	0.0065541	0.0445081	-0.169204	7
7950743	27314	ENSG00000137502	RAB30, member RAS oncogene family	RAB30	9.23246	4.1418	0.0065765	0.0446197	-0.306021	7
8031821	54807	ENSG00000083828	zinc finger protein 586	ZNF586	8.80477	4.13801	0.00661032	0.0447695	-0.164409	7
7997247	84937	ENSG00000186187	zinc and ring finger 1	ZNRF1	5.72869	4.13706	0.00661886	0.0447805	-0.196252	7
8179258	4049	ENSG00000226979	lymphotoxin alpha	LTA	7.4667	4.13527	0.00663485	0.0448418	-0.226707	7
8053009	150726	ENSG00000163013	F-box protein 41	FBXO41	6.29418	4.13379	0.00664814	0.0448456	-0.18814	10
8120428	2280	ENSG00000088832	FKBP prolyl isomerase 1A	FKBP1A	10.7629	4.13216	0.00666282	0.0449214	-0.199733	7
8025179	140467	ENSG00000198816	zinc finger protein 358	ZNF358	6.63778	4.1278	0.00670226	0.0451223	-0.169916	10
8027439	22847	ENSG00000168813	zinc finger protein 507	ZNF507	8.7313	4.12726	0.00670715	0.0451263	-0.17244	7
8158862	26786	ENSG00000235284	small nucleolar RNA, C/D box 62A	SNORD62A	6.86732	4.12073	0.00676668	0.0453785	-0.211359	7
8132557	165	ENSG00000106624	AE binding protein 1	AEBP1	6.64082	4.11702	0.00680076	0.0455667	-0.19573	7
7976523	27004	ENSG00000187621	T cell leukemia/lymphoma 6	TCL6	5.29575	4.11352	0.00683295	0.0456565	-0.296827	2
8043725	7535	ENSG00000115085	zeta chain of T cell receptor associated protein kinase 70	ZAP70	9.03529	4.11296	0.00683816	0.0456755	0.179249	10
8094574	23216	ENSG00000065882	TBC1 domain family member 1	TBC1D1	8.89103	4.11108	0.00685554	0.045713	-0.162647	2
8109093	22885	ENSG00000173210	actin binding LIM protein family member 3	ABLIM3	5.75567	4.08083	0.00714191	0.0466375	-0.215388	7
7980537	85439	ENSG00000140022	stonin 2	STON2	4.94406	4.07385	0.00720955	0.0468983	-0.18884	7
8090565	677797	ENSG00000207088	small nucleolar RNA, H/ACA box 7B	SNORA7B	9.6661	4.05966	0.00734928	0.0475525	-0.197608	7
8114320	10949	ENSG00000177733	heterogeneous nuclear ribonucleoprotein A0	HNRNPA0	9.46738	4.04177	0.0075292	0.0484271	-0.239715	2
7922029	10223	ENSG00000143167	glycoprotein A33	GPA33	7.70336	4.0367	0.00758092	0.0486461	-0.284201	10
8007607	10900	ENSG00000108309	RUN domain containing 3A	RUNDC3A	4.68825	4.03581	0.00759011	0.0486569	-0.23625	7
7903753	2946	ENSG00000213366	glutathione S-transferase mu 2	GSTM2	7.63092	4.01778	0.00777731	0.0494928	-0.206677	12
8074227	27440	ENSG00000069998	haloacid dehalogenase like hydrolase domain containing 5	HDHD5	6.5468	4.01761	0.00777912	0.0494928	-0.249782	2
8120826	134728	ENSG00000146243	interleukin 1 receptor associated kinase 1 binding protein 1	IRAK1BP1	5.38749	4.01633	0.00779258	0.0495136	-0.196176	12
8066953	9825	ENSG00000158480	spermatogenesis associated 2	SPATA2	7.88783	4.01186	0.00783981	0.0497245	-0.181534	7
7916669	85440	ENSG00000116641	dedicator of cytokinesis 7	DOCK7	6.21503	4.00873	0.007873	0.0498615	-0.168374	13

## Sheet: Cluster_B
PROBEID	ENTREZID	ENSEMBL	GENENAME	SYMBOL	AveExpr	F	P_Val	adj_P_Val	maximum_lfc	cluster_hc
7977409	1396	ENSG00000213145	cysteine rich protein 1	CRIP1	7.437	14.2447	7.85267e-09	9.30062e-07	-0.54975	3
8158177	79095	ENSG00000171159	bublin coiled coil protein	BBLN	6.85199	12.9525	4.36644e-08	4.09728e-06	-0.473722	3
8036787	8857	ENSG00000275395	Fc gamma binding protein	FCGBP	6.16467	12.5819	7.15749e-08	6.26248e-06	-0.505494	6
8056363	151258	ENSG00000169507	solute carrier family 38 member 11	SLC38A11	4.88339	11.6682	2.42993e-07	1.73526e-05	0.398668	1
8061013	140862	ENSG00000101230	isthmin 1	ISM1	4.8385	11.5149	2.98433e-07	2.08516e-05	-0.344221	6
8083136	483	ENSG00000069849	ATPase Na+/K+ transporting subunit beta 3	ATP1B3	8.35481	11.1787	4.687e-07	3.00463e-05	0.337631	1
7950271	23201	ENSG00000054965	family with sequence similarity 168 member A	FAM168A	7.75277	11.0578	5.51424e-07	3.45511e-05	-0.279028	6
8038069	55260	ENSG00000161558	transmembrane protein 143	TMEM143	6.03637	10.554	1.08639e-06	6.1702e-05	-0.308104	6
8143188	64764	ENSG00000182158	cAMP responsive element binding protein 3 like 2	CREB3L2	8.26649	10.4785	1.20276e-06	6.75214e-05	0.239547	4
8078196	131096	ENSG00000183960	potassium voltage-gated channel subfamily H member 8	KCNH8	5.9661	10.411	1.31729e-06	7.24844e-05	-0.512174	3
7934178	5092	ENSG00000166228	pterin-4 alpha-carbinolamine dehydratase 1	PCBD1	5.94247	10.055	2.1297e-06	0.000107727	0.308767	1
8093413	84286	ENSG00000127419	transmembrane protein 175	TMEM175	8.363	9.89878	2.62984e-06	0.000129321	-0.296466	6
8115927	22838	ENSG00000146083	ring finger protein 44	RNF44	8.43895	9.82769	2.89501e-06	0.000140582	-0.305794	6
8031097	4696	ENSG00000170906	NADH:ubiquinone oxidoreductase subunit A3	NDUFA3	8.53689	9.75509	3.19351e-06	0.000153162	-0.404847	6
8003401	353	ENSG00000198931	adenine phosphoribosyltransferase	APRT	7.42976	9.62986	3.78275e-06	0.000176215	-0.300759	6
7997982	8558	ENSG00000185324	cyclin dependent kinase 10	CDK10	7.24182	9.58694	4.00889e-06	0.000184523	-0.423966	6
8170921	55558	ENSG00000130827	plexin A3	PLXNA3	6.9688	9.5369	4.28969e-06	0.000192877	-0.35252	6
8065738	191	ENSG00000101444	adenosylhomocysteinase	AHCY	7.55719	9.5332	4.31119e-06	0.000193396	-0.337681	3
8062016	83658	ENSG00000125971	dynein light chain roadblock-type 1	DYNLRB1	7.81665	9.48948	4.5739e-06	0.000202377	-0.314364	6
8164521	56904	ENSG00000148341	SH3 domain containing GRB2 like, endophilin B2	SH3GLB2	7.7432	9.22599	6.5346e-06	0.000276418	-0.294658	3
8117965	79969	ENSG00000137343	alpha tubulin acetyltransferase 1	ATAT1	6.27254	9.19826	6.78473e-06	0.000282198	-0.283141	6
7928119	1979	ENSG00000148730	eukaryotic translation initiation factor 4E binding protein 2	EIF4EBP2	9.89293	9.11416	7.60364e-06	0.000309629	0.180649	4
8079060	7433	ENSG00000114812	vasoactive intestinal peptide receptor 1	VIPR1	7.33107	9.08508	7.90923e-06	0.00032006	-0.3344	6
8153684	8694	ENSG00000185000	diacylglycerol O-acyltransferase 1	DGAT1	8.08152	9.08148	7.9479e-06	0.00032029	-0.398677	3
8161919	7088	ENSG00000196781	TLE family member 1, transcriptional corepressor	TLE1	7.14289	9.02439	8.58736e-06	0.000341313	-0.422821	3
8178244	6015	ENSG00000204227	ring finger protein 1	RING1	8.09594	8.97585	9.17145e-06	0.000359611	-0.231632	6
8013120	10400	ENSG00000133027	phosphatidylethanolamine N-methyltransferase	PEMT	8.09816	8.9206	9.88488e-06	0.000381718	-0.386517	3
8124955	259197	ENSG00000204475	natural cytotoxicity triggering receptor 3	NCR3	6.92227	8.86501	1.06589e-05	0.000399918	0.38802	1
8012116	23399	ENSG00000175826	CTD nuclear envelope phosphatase 1	CTDNEP1	8.26715	8.79347	1.1745e-05	0.000434543	-0.334804	3
8076025	8398	ENSG00000184381	phospholipase A2 group VI	PLA2G6	6.97597	8.71128	1.31304e-05	0.000472306	-0.313989	6
7977241	64423	ENSG00000203485	inverted formin 2	INF2	7.76782	8.67292	1.38322e-05	0.00049208	-0.376155	6
7983145	57519	ENSG00000159433	StAR related lipid transfer domain containing 9	STARD9	5.98162	8.57958	1.57003e-05	0.000543605	0.293133	6
8037170	5050	ENSG00000079462	platelet activating factor acetylhydrolase 1b catalytic subunit 3	PAFAH1B3	8.04632	8.56344	1.60482e-05	0.000552695	-0.441865	3
8021905	79863	ENSG00000101546	ribosome binding factor A	RBFA	6.56142	8.39283	2.02317e-05	0.000669474	-0.215175	6
8011759	5216	ENSG00000108518	profilin 1	PFN1	12.4736	8.2952	2.31013e-05	0.000751546	-0.241058	3
7992219	8938	ENSG00000007516	BAI1 associated protein 3	BAIAP3	5.62529	8.28166	2.35299e-05	0.000760474	-0.248054	3
8028104	10870	ENSG00000126264	hematopoietic cell signal transducer	HCST	8.69717	8.25619	2.43585e-05	0.000783344	-0.606196	3
7935903	10360	ENSG00000107833	nucleophosmin/nucleoplasmin 3	NPM3	7.37424	8.23685	2.50071e-05	0.000798013	-0.294195	6
8025788	6597	ENSG00000127616	SWI/SNF related, matrix associated, actin dependent regulator of chromatin, subfamily a, member 4	SMARCA4	8.34908	8.2169	2.56946e-05	0.00081551	-0.225397	6
7899675	55116	ENSG00000121775	transmembrane protein 39B	TMEM39B	6.69513	8.15875	2.78075e-05	0.000866986	-0.286481	6
8173189	474343	ENSG00000186787	spindlin family member 2B	SPIN2B	6.2151	8.05251	3.21277e-05	0.000962421	-0.19975	6
8176245	474383	ENSG00000288709	coagulation factor VIII associated 2	F8A2	10.4229	8.0407	3.26476e-05	0.000972618	-0.296658	3
8118174	7916	ENSG00000204469	proline rich coiled-coil 2A	PRRC2A	9.06132	8.03104	3.30792e-05	0.000979466	-0.231326	3
8175844	3421	ENSG00000067829	isocitrate dehydrogenase (NAD(+)) 3 non-catalytic subunit gamma	IDH3G	10.0452	7.96923	3.59795e-05	0.00104621	-0.302723	3
8025414	9230	ENSG00000185236	RAB11B, member RAS oncogene family	RAB11B	9.5181	7.92222	3.83547e-05	0.00109721	-0.238952	6
8116113	54540	ENSG00000146067	family with sequence similarity 193 member B	FAM193B	7.30047	7.90293	3.93741e-05	0.00111977	-0.19614	6
8134880	64598	ENSG00000106330	motile sperm domain containing 3	MOSPD3	7.39855	7.86826	4.12756e-05	0.00116701	-0.36373	4
7926105	2625	ENSG00000107485	GATA binding protein 3	GATA3	8.63554	7.85663	4.19334e-05	0.00118389	-0.289891	6
8022728	1823	ENSG00000134765	desmocollin 1	DSC1	6.04659	7.68842	5.2716e-05	0.00140653	-0.495268	6
8029147	9138	ENSG00000076928	Rho guanine nucleotide exchange factor 1	ARHGEF1	9.06194	7.63674	5.6557e-05	0.00149059	-0.219875	6
7920659	200185	ENSG00000163463	keratinocyte associated protein 2	KRTCAP2	8.9716	7.62477	5.74861e-05	0.0014988	-0.272855	4
8170865	6901	ENSG00000102125	tafazzin, phospholipid-lysophospholipid transacylase	TAFAZZIN	7.7671	7.62548	5.74305e-05	0.0014988	-0.368499	4
7902282	11147	ENSG00000197568	HERV-H LTR-associating 3	HHLA3	6.09788	7.62039	5.78295e-05	0.00150545	-0.428439	5
8012304	58485	ENSG00000170043	trafficking protein particle complex subunit 1	TRAPPC1	9.43823	7.61955	5.78958e-05	0.00150545	-0.44048	4
7906475	343413	ENSG00000181036	Fc receptor like 6	FCRL6	8.09147	7.58035	6.10684e-05	0.00155261	0.631388	4
8163509	210	ENSG00000148218	aminolevulinate dehydratase	ALAD	6.47974	7.56583	6.2287e-05	0.00156447	-0.242493	5
8153175	83696	ENSG00000167632	trafficking protein particle complex subunit 9	TRAPPC9	8.64453	7.49284	6.8793e-05	0.00168504	-0.177695	5
7941460	10589	ENSG00000175550	DR1 associated protein 1	DRAP1	9.87122	7.46824	7.11358e-05	0.00173151	-0.819143	3
8128638	256380	ENSG00000146285	Scm polycomb group protein like 4	SCML4	7.40705	7.46168	7.17744e-05	0.0017403	-0.319514	6
8153652	81858	ENSG00000179526	SHANK associated RH domain interactor	SHARPIN	7.73962	7.44122	7.38018e-05	0.00177417	-0.271249	6
8153727	29894	ENSG00000071894	cleavage and polyadenylation specific factor 1	CPSF1	8.14692	7.41507	7.64766e-05	0.00181821	-0.322027	6
7992474	7249	ENSG00000103197	TSC complex subunit 2	TSC2	8.25794	7.40419	7.76178e-05	0.00183636	-0.258613	6
8074934	29802	ENSG00000128218	V-set pre-B cell surrogate light chain 3	VPREB3	6.66585	7.40079	7.79771e-05	0.00184261	-0.566592	3
8038395	51070	ENSG00000142546	nitric oxide synthase interacting protein	NOSIP	8.22943	7.39806	7.82682e-05	0.00184666	-0.524293	6
7977319	122618	ENSG00000166428	phospholipase D family member 4	PLD4	7.45341	7.38189	8.00105e-05	0.00187696	-0.561349	3
7920687	2630	ENSG00000160766	glucosylceramidase beta pseudogene 1	GBAP1	5.92477	7.36076	8.23454e-05	0.00192597	-0.407342	6
7997381	55839	ENSG00000166451	centromere protein N	CENPN	6.75004	7.35358	8.31545e-05	0.00193928	0.255449	1
7976292	79890	ENSG00000100599	Ras and Rab interactor 3	RIN3	8.92732	7.34224	8.44482e-05	0.00195749	-0.27496	3
8053266	6869	ENSG00000115353	tachykinin receptor 1	TACR1	4.60674	7.34165	8.45163e-05	0.00195749	-0.280777	1
7980358	29954	ENSG00000009830	protein O-mannosyltransferase 2	POMT2	6.64448	7.31688	8.74158e-05	0.00200232	-0.288324	3
8028930	53916	ENSG00000167578	RAB4B, member RAS oncogene family	RAB4B	7.52251	7.30553	8.87773e-05	0.00202872	-0.397149	6
8035600	54929	ENSG00000064545	transmembrane protein 161A	TMEM161A	6.72715	7.28385	9.14365e-05	0.00208458	-0.332238	6
8066786	23613	ENSG00000101040	zinc finger MYND-type containing 8	ZMYND8	7.90594	7.24195	9.68054e-05	0.00218653	-0.354579	6
7953835	10219	ENSG00000139187	killer cell lectin like receptor G1	KLRG1	7.62723	7.21007	0.000101102	0.00225984	-0.454164	4
8021453	90701	ENSG00000166562	SEC11 homolog C, signal peptidase complex subunit	SEC11C	7.76266	7.15811	0.000108515	0.00240617	0.291927	4
8170994	474382	ENSG00000274183	H2A.B variant histone 1	H2AB1	5.44656	7.14795	0.000110028	0.00242862	-0.216266	3
8126531	401262	ENSG00000146215	cysteine rich protein 3	CRIP3	6.66319	7.14162	0.000110981	0.00244133	-0.367775	3
8010747	2873	ENSG00000169727	G protein pathway suppressor 1	GPS1	8.62975	7.1074	0.000116277	0.00253139	-0.253632	6
8048478	130617	ENSG00000158552	zinc finger AN1-type containing 2B	ZFAND2B	8.47162	7.10459	0.000116722	0.00253602	-0.171966	5
7939559	90139	ENSG00000157570	tetraspanin 18	TSPAN18	7.082	7.07348	0.000121774	0.00262816	-0.459304	6
7949518	9158	ENSG00000172500	FGF1 intracellular binding protein	FIBP	7.97904	7.07402	0.000121684	0.00262816	-0.339219	4
8092457	10195	ENSG00000214160	ALG3 alpha-1,3- mannosyltransferase	ALG3	8.80157	7.05597	0.000124714	0.00267674	-0.305989	3
7899323	84958	ENSG00000142765	synaptotagmin like 1	SYTL1	6.33717	7.05288	0.000125241	0.00268337	-0.262289	6
8174692	23157	ENSG00000125354	septin 6	SEPTIN6	11.2126	7.05253	0.000125299	0.00268337	-0.212115	6
7991904	9091	ENSG00000007541	phosphatidylinositol glycan anchor biosynthesis class Q	PIGQ	6.6336	7.03319	0.000128644	0.00274894	-0.24583	5
8010787	284004	ENSG00000169660	hexosaminidase D	HEXD	6.3897	7.01877	0.000131197	0.00279734	-0.218115	5
7977621	57447	ENSG00000165795	NDRG family member 2	NDRG2	7.09744	7.00847	0.000133052	0.00282756	0.222674	4
8026780	25796	ENSG00000130313	6-phosphogluconolactonase	PGLS	6.61634	6.99288	0.000135907	0.0028632	-0.365151	6
7966315	10094	ENSG00000111229	actin related protein 2/3 complex subunit 3	ARPC3	9.94738	6.96228	0.000141692	0.00296485	-0.294329	1
8034448	51398	ENSG00000105583	WD repeat domain 83 opposite strand	WDR83OS	8.09347	6.92583	0.000148906	0.00307704	-0.191579	6
8129937	10370	ENSG00000164442	Cbp/p300 interacting transactivator with Glu/Asp rich carboxy-terminal domain 2	CITED2	9.64651	6.92582	0.00014891	0.00307704	-0.246352	4
8180260	8815	ENSG00000175334	BAF nuclear assembly factor 1	BANF1	8.75222	6.92669	0.000148733	0.00307704	-0.486194	3
7978272	27141	ENSG00000136305	cell death inducing DFFA like effector b	CIDEB	7.17378	6.91773	0.000150559	0.0030914	0.338437	1
7998381	64788	ENSG00000103227	lipase maturation factor 1	LMF1	7.83198	6.91972	0.000150152	0.0030914	0.247252	6
8178790	63940	ENSG00000213654	G protein signaling modulator 3	GPSM3	9.87267	6.90241	0.000153735	0.00315326	-0.295401	3
7994576	440352	ENSG00000271699	sorting nexin 29 pseudogene 2	SNX29P2	8.88553	6.89202	0.000155926	0.0031927	-0.285	6
8132617	83637	ENSG00000122515	zinc finger MIZ-type containing 2	ZMIZ2	7.80096	6.87038	0.000160593	0.00325611	-0.187096	4
7914094	10163	ENSG00000158195	WASP family member 2	WASF2	9.7551	6.74883	0.000189521	0.00374873	-0.315563	3
8087596	24142	ENSG00000243477	N-alpha-acetyltransferase 80, NatH catalytic subunit	NAA80	5.81763	6.73228	0.000193843	0.00381093	-0.192449	6
8086842	4134	ENSG00000047849	microtubule associated protein 4	MAP4	7.18718	6.72008	0.000197092	0.00385616	-0.175768	4
7914103	27245	ENSG00000126705	AT-hook DNA binding motif containing 1	AHDC1	6.68639	6.69975	0.000202628	0.00394769	-0.167436	6
8126574	25844	ENSG00000137207	Yip1 domain family member 3	YIPF3	8.79639	6.68842	0.000205784	0.00399315	-0.301562	3
8119609	10695	ENSG00000137161	canopy FGF signaling regulator 3	CNPY3	10.4925	6.65888	0.000214236	0.00410791	-0.261557	3
8028916	6626	ENSG00000077312	small nuclear ribonucleoprotein polypeptide A	SNRPA	9.22495	6.64851	0.000217286	0.00415158	-0.262951	3
8080320	11188	ENSG00000010322	nischarin	NISCH	8.33143	6.64273	0.000219004	0.00417872	0.149765	6
7947681	392	ENSG00000175220	Rho GTPase activating protein 1	ARHGAP1	9.78758	6.63779	0.000220482	0.00419604	-0.304363	4
8132523	51619	ENSG00000078967	ubiquitin conjugating enzyme E2 D4 (putative)	UBE2D4	8.41469	6.61493	0.000227458	0.00430199	-0.205654	3
8075728	4627	ENSG00000100345	myosin heavy chain 9	MYH9	10.714	6.60303	0.000231179	0.0043554	-0.192013	4
8147344	54704	ENSG00000164951	pyruvate dehydrogenase phosphatase catalytic subunit 1	PDP1	9.66287	6.59087	0.000235042	0.00441534	0.167306	1
7941936	2950	ENSG00000084207	glutathione S-transferase pi 1	GSTP1	9.76133	6.58358	0.00023739	0.00445513	-0.267377	4
8037563	10848	ENSG00000104881	protein phosphatase 1 regulatory subunit 13 like	PPP1R13L	6.16524	6.57793	0.000239224	0.0044779	-0.174103	6
8178399	11270	ENSG00000137404	nurim	NRM	7.37183	6.57711	0.000239491	0.0044779	-0.712572	3
8173444	3561	ENSG00000147168	interleukin 2 receptor subunit gamma	IL2RG	11.219	6.54964	0.000248628	0.00461256	-0.326195	4
7949765	5499	ENSG00000172531	protein phosphatase 1 catalytic subunit alpha	PPP1CA	10.2498	6.53632	0.000253182	0.00467028	-0.304045	4
7996081	9289	ENSG00000205336	adhesion G protein-coupled receptor G1	ADGRG1	8.3407	6.49655	0.000267284	0.00486572	0.417394	4
8045182	26469	ENSG00000072135	protein tyrosine phosphatase non-receptor type 18	PTPN18	7.3973	6.49515	0.000267792	0.0048704	-0.320446	1
7919243	11126	ENSG00000117281	CD160 molecule	CD160	7.26348	6.49438	0.000268073	0.00487096	0.475727	4
8012197	57048	ENSG00000187838	phospholipid scramblase 3	PLSCR3	8.94399	6.47159	0.00027653	0.00500123	-0.399142	6
7997680	23199	ENSG00000131149	Gse1 coiled-coil protein	GSE1	8.32632	6.42432	0.000294933	0.00525093	0.142229	4
8027932	1340	ENSG00000126267	cytochrome c oxidase subunit 6B1	COX6B1	9.39369	6.42229	0.00029575	0.00526066	-0.24314	3
7960559	25900	ENSG00000010295	intermediate filament family orphan 1	IFFO1	6.4134	6.42093	0.0002963	0.00526248	0.27521	5
7978066	8906	ENSG00000213983	adaptor related protein complex 1 subunit gamma 2	AP1G2	8.2169	6.36726	0.000318785	0.00559357	-0.343604	6
8180362	23164	ENSG00000133030	myosin phosphatase Rho interacting protein	MPRIP	9.24353	6.33699	0.000332213	0.00573592	-0.255604	6
7897044	5590	ENSG00000067606	protein kinase C zeta	PRKCZ	6.7661	6.31024	0.000344548	0.00584497	0.233316	5
8172531	11230	ENSG00000243279	PRA1 domain family member 2	PRAF2	8.32704	6.30798	0.000345614	0.00585284	-0.321235	6
8062174	51614	ENSG00000125991	ERGIC and golgi 3	ERGIC3	9.68052	6.29129	0.000353562	0.00594597	-0.261853	3
7959025	84900	ENSG00000135119	ring finger protein, transmembrane 2	RNFT2	6.24805	6.28714	0.000355569	0.00595728	-0.250725	6
8049538	9208	ENSG00000124831	LRR binding FLII interacting protein 1	LRRFIP1	8.51886	6.28802	0.000355145	0.00595728	-0.400811	3
8065612	140688	ENSG00000197183	nucleolar protein 4 like	NOL4L	8.59184	6.26849	0.000364722	0.006081	-0.286723	4
7998267	339123	ENSG00000161999	jumonji domain containing 8	JMJD8	8.41692	6.24747	0.000375322	0.00620976	-0.293936	6
8012450	399512	ENSG00000125434	solute carrier family 25 member 35	SLC25A35	5.74871	6.22577	0.00038659	0.00636366	-0.28201	6
8026830	23149	ENSG00000130475	FCH and mu domain containing endocytic adaptor 1	FCHO1	7.02327	6.1881	0.000406959	0.00660934	-0.265481	6
8125752	51596	ENSG00000112514	cutA divalent cation tolerance homolog	CUTA	9.0023	6.17686	0.000413238	0.00668895	-0.22633	6
7939620	120071	ENSG00000165905	LARGE xylosyl- and glucuronyltransferase 2	LARGE2	6.85716	6.16644	0.000419151	0.00677336	-0.29726	3
8002692	463	ENSG00000140836	zinc finger homeobox 3	ZFHX3	6.96503	6.15836	0.000423794	0.00683703	-0.344699	3
8114618	4695	ENSG00000131495	NADH:ubiquinone oxidoreductase subunit A2	NDUFA2	8.65103	6.15453	0.000426012	0.00684439	-0.337117	3
8072883	79159	ENSG00000273899	nucleolar protein 12	NOL12	7.98759	6.12842	0.000441445	0.0070515	-0.18113	6
8067094	55734	ENSG00000020256	ZFP64 zinc finger protein	ZFP64	6.17201	6.12497	0.000443526	0.00705573	-0.266118	4
8026182	84245	ENSG00000037757	methylthioribose-1-phosphate isomerase 1	MRI1	7.65617	6.12143	0.00044567	0.00707346	-0.284566	6
8037853	54958	ENSG00000130748	transmembrane protein 160	TMEM160	8.17636	6.09522	0.000461875	0.0072998	-0.413807	4
7912166	473	ENSG00000142599	arginine-glutamic acid dipeptide repeats	RERE	9.04497	6.08133	0.000470701	0.00737925	-0.191135	6
7912374	6723	ENSG00000116649	spermidine synthase	SRM	8.64474	6.07239	0.00047647	0.00743968	-0.281856	3
7949746	57804	ENSG00000175482	DNA polymerase delta 4, accessory subunit	POLD4	8.3749	6.05847	0.000485598	0.0075579	-0.333803	3
8157949	9649	ENSG00000136828	Ral GEF with PH domain and SH3 binding motif 1	RALGPS1	5.86083	6.05539	0.000487641	0.00757149	-0.176439	5
7995895	9709	ENSG00000051108	homocysteine inducible ER protein with ubiquitin like domain 1	HERPUD1	10.5894	6.05277	0.000489382	0.00758965	-0.23241	1
7977397	1397	ENSG00000182809	cysteine rich protein 2	CRIP2	6.79373	6.04957	0.000491525	0.00761354	-0.226419	6
8069178	104	ENSG00000197381	adenosine deaminase RNA specific B1	ADARB1	7.56507	6.03523	0.000501222	0.00773906	-0.337155	4
7979721	161145	ENSG00000198133	transmembrane protein 229B	TMEM229B	5.55809	6.0105	0.000518404	0.00796637	0.447605	5
7989670	348093	ENSG00000166831	RNA binding protein, mRNA processing factor 2	RBPMS2	6.54048	6.00096	0.000525187	0.00804214	-0.213507	6
7904974	767846	ENSG00000270392	profilin 1 pseudogene 2	PFN1P2	11.1408	5.9705	0.000547448	0.00828974	-0.256792	3
7945573	5441	ENSG00000177700	RNA polymerase II, I and III subunit L	POLR2L	9.49255	5.96872	0.000548777	0.00828974	-0.315364	4
8167369	10013	ENSG00000094631	histone deacetylase 6	HDAC6	7.14514	5.97035	0.000547562	0.00828974	-0.161728	6
7941694	10432	ENSG00000239306	RNA binding motif protein 14	RBM14	8.96432	5.94067	0.000570161	0.00850599	-0.247804	5
8038633	3816	ENSG00000167748	kallikrein 1	KLK1	6.07606	5.93656	0.000573364	0.00854065	-0.191704	1
7962884	27289	ENSG00000172602	Rho family GTPase 1	RND1	6.67314	5.92401	0.000583257	0.00862782	-0.389014	3
8071547	7332	ENSG00000185651	ubiquitin conjugating enzyme E2 L3	UBE2L3	7.14419	5.92538	0.000582167	0.00862782	-0.260715	4
7968254	51082	ENSG00000186184	RNA polymerase I and III subunit D	POLR1D	8.69742	5.90255	0.000600567	0.0087903	-0.243049	1
7900857	6487	ENSG00000126091	ST3 beta-galactoside alpha-2,3-sialyltransferase 3	ST3GAL3	6.83511	5.89956	0.000603015	0.00881337	0.148062	6
7963064	10445	ENSG00000187778	microspherule protein 1	MCRS1	8.18862	5.8965	0.000605533	0.00884351	-0.169504	3
8048647	114790	ENSG00000144589	serine/threonine kinase 11 interacting protein	STK11IP	6.33633	5.86877	0.000628859	0.00909528	-0.208257	4
7949496	1072	ENSG00000172757	cofilin 1	CFL1	11.6667	5.86606	0.000631181	0.00910539	-0.257773	3
8062890	80336	ENSG00000101104	poly(A) binding protein cytoplasmic 1 like	PABPC1L	7.06278	5.86319	0.000633656	0.00913066	-0.278255	6
8038443	80199	ENSG00000010361	fuzzy planar cell polarity protein	FUZ	6.73252	5.84557	0.000649054	0.00932303	-0.196114	6
8178526	7917	ENSG00000204463	BAG cochaperone 6	BAG6	8.7866	5.81589	0.00067584	0.00957745	-0.228144	6
8122396	51390	ENSG00000146416	androgen induced 1	AIG1	5.96262	5.8075	0.000683615	0.00965712	-0.161383	4
7960637	57121	ENSG00000184574	lysophosphatidic acid receptor 5	LPAR5	7.10294	5.8057	0.000685288	0.00965903	-0.229543	5
8005959	284086	ENSG00000160602	NIMA related kinase 8	NEK8	6.14314	5.80648	0.00068456	0.00965903	-0.19662	4
8054945	274	ENSG00000136717	bridging integrator 1	BIN1	9.16958	5.80537	0.000685597	0.00965903	-0.201466	6
8023855	1528	ENSG00000166347	cytochrome b5 type A	CYB5A	7.99352	5.78569	0.000704227	0.00986934	-0.44071	3
8150276	84513	ENSG00000147535	phospholipid phosphatase 5	PLPP5	8.3264	5.78229	0.000707502	0.00989383	-0.349249	3
8064245	6919	ENSG00000171703	transcription elongation factor A2	TCEA2	7.22542	5.77966	0.000710038	0.00992215	-0.241957	4
8055377	84083	ENSG00000121988	zinc finger RANBP2-type containing 3	ZRANB3	6.33202	5.77337	0.000716153	0.00996458	-0.24831	6
7949948	53838	ENSG00000171067	chromosome 11 open reading frame 24	C11orf24	7.20082	5.75835	0.000730954	0.0101054	-0.250889	4
8166179	340591	ENSG00000186312	carbonic anhydrase 5B pseudogene 1	CA5BP1	6.70263	5.70452	0.00078658	0.0107068	-0.307154	3
8145603	5368	ENSG00000168081	prepronociceptin	PNOC	6.97897	5.70273	0.000788499	0.0107254	-0.417023	3
8076937	83933	ENSG00000100429	histone deacetylase 10	HDAC10	7.53472	5.68648	0.000806158	0.0109045	-0.231455	6
8004521	9526	ENSG00000129255	mannose-P-dolichol utilization defect 1	MPDU1	8.18848	5.67382	0.000820173	0.0110709	-0.385725	3
8050763	391356	ENSG00000184924	peptidyl-tRNA hydrolase domain containing 1	PTRHD1	7.17413	5.66951	0.000825003	0.0110975	-0.221089	6
8158269	4957	ENSG00000136811	outer dense fiber of sperm tails 2	ODF2	7.71791	5.66641	0.000828498	0.0111215	-0.283365	3
7948798	26580	ENSG00000168000	BSCL2 lipid droplet biogenesis associated, seipin	BSCL2	7.01231	5.6647	0.000830436	0.0111321	-0.254479	6
8064175	56731	ENSG00000125520	SLC2A4 regulator	SLC2A4RG	6.84407	5.64635	0.000851456	0.0112815	-0.214148	6
7990361	84993	ENSG00000138629	ubiquitin like 7	UBL7	8.20324	5.64242	0.000856025	0.0113189	-0.257739	3
7994541	27040	ENSG00000213658	linker for activation of T cells	LAT	9.47083	5.63058	0.000869937	0.0114794	-0.317836	5
8028397	147965	ENSG00000130244	family with sequence similarity 98 member C	FAM98C	7.77983	5.62937	0.000871375	0.0114905	-0.164441	6
8154416	203238	ENSG00000164989	coiled-coil domain containing 171	CCDC171	4.96679	5.62713	0.00087404	0.0115101	0.285405	5
8034722	5989	ENSG00000132005	regulatory factor X1	RFX1	6.32678	5.62105	0.000881307	0.0115648	-0.227006	3
8033207	79958	ENSG00000205744	DENN domain containing 1C	DENND1C	9.29412	5.61072	0.000893799	0.0116674	-0.27113	4
7973564	5720	ENSG00000092010	proteasome activator subunit 1	PSME1	10.1002	5.59216	0.000916679	0.011934	0.20728	1
8025498	26778	ENSG00000207165	small nucleolar RNA, H/ACA box 70	SNORA70	11.3408	5.58052	0.000931326	0.012052	-0.210984	6
8033554	51293	ENSG00000167775	CD320 molecule	CD320	6.80627	5.56257	0.000954383	0.012255	-0.203009	6
8037537	2068	ENSG00000104884	ERCC excision repair 2, TFIIH core complex helicase subunit	ERCC2	6.81566	5.56217	0.000954909	0.012255	-0.271192	5
8175947	3054	ENSG00000172534	host cell factor C1	HCFC1	9.4753	5.56109	0.000956305	0.0122573	-0.248625	4
8004043	2027	ENSG00000108515	enolase 3	ENO3	5.57056	5.54686	0.000975029	0.0123784	-0.188904	6
8027053	23373	ENSG00000105662	CREB regulated transcription coactivator 1	CRTC1	7.60287	5.53344	0.000993012	0.0125005	-0.275167	3
8167656	9500	ENSG00000179222	MAGE family member D1	MAGED1	7.88335	5.51858	0.00101332	0.0126985	-0.208828	6
8018449	201294	ENSG00000092929	unc-13 homolog D	UNC13D	8.12362	5.5149	0.0010184	0.0127376	-0.266067	6
8025142	23370	ENSG00000104880	Rho/Rac guanine nucleotide exchange factor 18	ARHGEF18	9.01846	5.51192	0.00102254	0.0127647	-0.23558	6
7899160	1043	ENSG00000169442	CD52 molecule	CD52	11.0055	5.49486	0.00104659	0.0129731	-0.300325	4
7924636	9725	ENSG00000196187	transmembrane protein 63A	TMEM63A	10.0094	5.49248	0.00104999	0.0129987	-0.308609	6
8026122	5886	ENSG00000179262	RAD23 homolog A, nucleotide excision repair protein	RAD23A	8.6184	5.47756	0.00107153	0.0131898	-0.208636	6
8029939	29998	ENSG00000063169	BRD4 interacting chromatin remodeling complex associated protein	BICRA	7.13795	5.4743	0.0010763	0.0132234	-0.189734	6
8174361	1831	ENSG00000157514	TSC22 domain family member 3	TSC22D3	10.0744	5.47254	0.00107888	0.0132467	-0.220907	5
8077635	4968	ENSG00000114026	8-oxoguanine DNA glycosylase	OGG1	6.48555	5.46626	0.00108815	0.0133351	-0.24636	6
8178050	1460	ENSG00000204435	casein kinase 2 beta	CSNK2B	11.526	5.45002	0.00111249	0.0135309	-0.277957	3
8051119	5496	ENSG00000115241	protein phosphatase, Mg2+/Mn2+ dependent 1G	PPM1G	8.1349	5.44621	0.00111826	0.0135757	-0.325322	3
7977344	23241	ENSG00000179364	phosphofurin acidic cluster sorting protein 2	PACS2	7.54568	5.42669	0.00114839	0.0138755	-0.219043	6
7958692	79600	ENSG00000204852	tectonic family member 1	TCTN1	6.1581	5.42005	0.00115883	0.0139324	-0.336642	3
8025672	57153	ENSG00000129353	solute carrier family 44 member 2	SLC44A2	11.2293	5.40744	0.0011789	0.0140916	-0.175589	3
8036525	11184	ENSG00000104814	mitogen-activated protein kinase kinase kinase kinase 1	MAP4K1	8.25442	5.40085	0.00118952	0.0141837	-0.185765	5
7996064	221188	ENSG00000159618	adhesion G protein-coupled receptor G5	ADGRG5	7.12374	5.39758	0.00119483	0.0142295	0.323247	5
8033598	84330	ENSG00000133250	zinc finger protein 414	ZNF414	8.13399	5.39201	0.00120392	0.0142853	-0.222615	6
8024219	513	ENSG00000099624	ATP synthase F1 subunit delta	ATP5F1D	8.24887	5.38309	0.00121863	0.0144069	-0.285053	3
8054254	3899	ENSG00000144218	ALF transcription elongation factor 3	AFF3	8.69049	5.33613	0.00129909	0.0151371	-0.38734	3
7918026	2135	ENSG00000162694	exostosin like glycosyltransferase 2	EXTL2	4.58495	5.33195	0.0013065	0.0151961	-0.211015	6
8045425	23518	ENSG00000048991	R3H domain containing 1	R3HDM1	9.04832	5.3203	0.00132738	0.0153654	-0.21824	4
8012150	84461	ENSG00000215041	neuralized E3 ubiquitin protein ligase 4	NEURL4	7.96195	5.31653	0.00133421	0.0154352	-0.16075	4
8036636	22933	ENSG00000068903	sirtuin 2	SIRT2	7.44802	5.29324	0.0013772	0.0157821	-0.278	3
8013923	28964	ENSG00000108262	GIT ArfGAP 1	GIT1	8.62791	5.29119	0.00138105	0.0158126	-0.208222	5
8038407	6237	ENSG00000126458	RAS related	RRAS	8.57764	5.26922	0.00142297	0.0161447	-0.610602	3
8161211	5079	ENSG00000196092	paired box 5	PAX5	8.94959	5.26992	0.00142161	0.0161447	-0.419763	3
7904869	81926	ENSG00000129968	abhydrolase domain containing 17A, depalmitoylase	ABHD17A	9.84492	5.24697	0.00146672	0.0165348	0.209915	5
7963092	91010	ENSG00000161791	formin like 3	FMNL3	8.16474	5.24569	0.00146927	0.0165376	-0.260408	6
8028004	55957	ENSG00000267796	lin-37 DREAM MuvB core complex component	LIN37	7.56089	5.2461	0.00146845	0.0165376	-0.205037	4
8064100	79144	ENSG00000125534	pancreatic progenitor cell differentiation and proliferation factor	PPDPF	9.83938	5.24549	0.00146968	0.0165376	-0.41223	6
8144557	4482	ENSG00000175806	methionine sulfoxide reductase A	MSRA	7.18306	5.24176	0.00147716	0.0165756	-0.171538	3
8126428	55809	ENSG00000124496	transcriptional regulating factor 1	TRERF1	7.97658	5.23586	0.00148907	0.0166515	-0.364079	4
8110318	27166	ENSG00000169230	PRELI domain containing 1	PRELID1	10.4126	5.22165	0.00151815	0.0169377	-0.470413	1
8145669	11030	ENSG00000157110	RNA binding protein, mRNA processing factor	RBPMS	4.67856	5.2199	0.00152176	0.0169488	-0.170838	3
7919217	200035	ENSG00000186364	nudix hydrolase 17	NUDT17	6.22733	5.2035	0.00155611	0.0173114	-0.163872	6
7992255	84572	ENSG00000090581	N-acetylglucosamine-1-phosphate transferase subunit gamma	GNPTG	8.60073	5.19878	0.00156613	0.0173831	-0.185571	6
7981161	161176	ENSG00000176438	spectrin repeat containing nuclear envelope family member 3	SYNE3	7.46877	5.18837	0.00158848	0.0175509	-0.186658	6
7949577	10897	ENSG00000174851	Yip1 interacting factor homolog A, membrane trafficking protein	YIF1A	7.44857	5.18676	0.00159196	0.0175694	-0.268527	6
8159876	5991	ENSG00000080298	regulatory factor X3	RFX3	7.36882	5.16952	0.00162976	0.0178548	-0.240364	6
7967685	2054	ENSG00000111450	syntaxin 2	STX2	8.17226	5.16338	0.00164342	0.017974	-0.337765	3
8068422	9980	ENSG00000142197	DOP1 leucine zipper like protein B	DOP1B	7.73654	5.15778	0.00165599	0.0180669	-0.240146	3
8085689	9779	ENSG00000131374	TBC1 domain family member 5	TBC1D5	7.70074	5.15753	0.00165656	0.0180669	0.271314	4
7950321	7352	ENSG00000175564	uncoupling protein 3	UCP3	6.05847	5.14243	0.00169095	0.018322	0.183797	6
8040843	790	ENSG00000084774	carbamoyl-phosphate synthetase 2, aspartate transcarbamylase, and dihydroorotase	CAD	7.02238	5.12058	0.00174197	0.0187125	-0.205247	6
7941865	5883	ENSG00000172613	RAD9 checkpoint clamp component A	RAD9A	7.27784	5.11902	0.00174568	0.0187338	-0.294585	6
8068024	58494	ENSG00000154721	junctional adhesion molecule 2	JAM2	4.98094	5.1145	0.00175644	0.018818	-0.231806	6
8156770	79695	ENSG00000119514	polypeptide N-acetylgalactosaminyltransferase 12	GALNT12	6.67451	5.09955	0.00179253	0.0190679	-0.235363	6
8033809	162993	ENSG00000196605	zinc finger protein 846	ZNF846	4.04758	5.0931	0.00180833	0.019173	0.335049	5
7992021	10273	ENSG00000103266	STIP1 homology and U-box containing protein 1	STUB1	7.14903	5.08705	0.00182326	0.0193102	-0.163252	5
8099037	10227	ENSG00000109736	major facilitator superfamily domain containing 10	MFSD10	8.40256	5.07512	0.0018531	0.0194874	-0.180933	6
8153664	23246	ENSG00000261236	BOP1 ribosomal biogenesis factor	BOP1	6.9931	5.04879	0.00192067	0.0199077	-0.244152	3
8076547	25809	ENSG00000100271	TTL family tubulin polyglutamylase complex subunit L1	TTLL1	7.03423	5.01989	0.00199767	0.0205197	0.199927	5
8116655	389362	ENSG00000180822	proteasome assembly chaperone 4	PSMG4	5.83761	5.01273	0.00201722	0.0206332	-0.169378	6
8051066	4358	ENSG00000115204	mitochondrial inner membrane protein MPV17	MPV17	10.0137	5.01126	0.00202124	0.0206526	-0.275065	4
8026895	115098	ENSG00000007080	coiled-coil domain containing 124	CCDC124	8.35279	4.9909	0.00207799	0.0210993	-0.299816	6
8037579	2067	ENSG00000012061	ERCC excision repair 1, endonuclease non-catalytic subunit	ERCC1	7.43508	4.98881	0.00208392	0.0211373	-0.21921	6
8000413	197370	ENSG00000169189	NSE1 homolog, SMC5-SMC6 complex component	NSMCE1	8.09884	4.96989	0.00213821	0.021553	-0.339052	6
7905938	55974	ENSG00000169241	solute carrier family 50 member 1	SLC50A1	8.81576	4.96466	0.00215347	0.0216506	-0.261306	3
7937900	6786	ENSG00000167323	stromal interaction molecule 1	STIM1	8.92144	4.95159	0.0021921	0.0219368	-0.181733	6
8048595	29926	ENSG00000144591	GDP-mannose pyrophosphorylase A	GMPPA	7.10464	4.9491	0.00219953	0.0219998	-0.164004	5
7986789	57194	ENSG00000206190	ATPase phospholipid transporting 10A (putative)	ATP10A	6.91309	4.94611	0.0022085	0.0220668	-0.190433	6
7913169	832	ENSG00000077549	capping actin protein of muscle Z-line subunit beta	CAPZB	10.0497	4.93341	0.00224695	0.022359	-0.180748	3
8087409	387	ENSG00000067560	ras homolog family member A	RHOA	11.7913	4.9076	0.0023272	0.0229344	-0.164246	1
8108832	9812	ENSG00000081791	DAP3 binding cell death enhancer 1	DELE1	8.18483	4.89099	0.00238033	0.0233395	-0.182364	4
7932311	6251	ENSG00000148484	Ras suppressor protein 1	RSU1	10.1847	4.88831	0.00238903	0.0234012	-0.254143	3
8167449	5355	ENSG00000102007	proteolipid protein 2	PLP2	10.6744	4.86913	0.00245212	0.0238747	-0.230508	3
8016552	5245	ENSG00000167085	prohibitin 1	PHB1	8.69519	4.83901	0.0025546	0.0245899	-0.294178	4
8148737	84232	ENSG00000179632	MAF1 homolog, negative regulator of RNA polymerase III	MAF1	7.86799	4.83898	0.00255469	0.0245899	-0.2153	6
8032509	2788	ENSG00000176533	G protein subunit gamma 7	GNG7	8.35293	4.83755	0.00255966	0.0246255	-0.334533	3
8116548	56940	ENSG00000112679	dual specificity phosphatase 22	DUSP22	7.86738	4.83258	0.002577	0.0247311	-0.225277	4
7923378	1465	ENSG00000159176	cysteine and glycine rich protein 1	CSRP1	8.379	4.82772	0.00259408	0.0248336	0.176923	1
7969438	4008	ENSG00000136153	LIM domain 7	LMO7	6.11765	4.82606	0.00259994	0.0248775	0.21273	5
8010212	147138	ENSG00000167895	transmembrane channel like 8	TMC8	9.46143	4.82037	0.00262013	0.0249841	-0.244286	6
8029301	284346	ENSG00000176472	zinc finger protein 575	ZNF575	5.81009	4.81927	0.00262405	0.0249973	-0.219649	6
7990436	9377	ENSG00000178741	cytochrome c oxidase subunit 5A	COX5A	9.17624	4.81442	0.00264138	0.0251037	-0.189904	3
8078405	112616	ENSG00000153551	CKLF like MARVEL transmembrane domain containing 7	CMTM7	9.26849	4.80818	0.00266389	0.025129	-0.303177	6
8147573	116039	ENSG00000164920	odd-skipped related transciption factor 2	OSR2	5.13687	4.80868	0.00266209	0.025129	-0.223539	3
7919659	10262	ENSG00000143368	splicing factor 3b subunit 4	SF3B4	7.57979	4.79832	0.0026998	0.0253331	-0.228458	3
7953626	9746	ENSG00000139182	calsyntenin 3	CLSTN3	7.08039	4.79727	0.00270368	0.0253457	0.177017	5
7953483	8078	ENSG00000111667	ubiquitin specific peptidase 5	USP5	7.04514	4.79689	0.00270506	0.0253464	-0.231472	6
7923483	5877	ENSG00000183155	RAB interacting factor	RABIF	7.88882	4.79408	0.00271541	0.0253777	-0.160511	5
7937802	975	ENSG00000110651	CD81 molecule	CD81	10.4173	4.79385	0.00271624	0.0253777	-0.177544	4
8125328	10554	ENSG00000204310	1-acylglycerol-3-phosphate O-acyltransferase 1	AGPAT1	8.07568	4.78896	0.00273436	0.0253917	-0.35418	4
8064485	55423	ENSG00000089012	signal regulatory protein gamma	SIRPG	8.6337	4.7876	0.00273941	0.025423	-0.417123	6
7992795	79228	ENSG00000131652	THO complex subunit 6	THOC6	8.39126	4.78593	0.00274565	0.0254528	-0.293795	3
8173217	23229	ENSG00000131089	Cdc42 guanine nucleotide exchange factor 9	ARHGEF9	8.23713	4.7837	0.00275397	0.025485	0.231832	5
7952179	3014	ENSG00000188486	H2A.X variant histone	H2AX	7.27048	4.78297	0.00275672	0.0254984	0.142965	4
7945377	59307	ENSG00000185187	single Ig and TIR domain containing	SIGIRR	8.42308	4.77854	0.00277335	0.0255943	-0.278499	6
8028286	23094	ENSG00000105738	signal induced proliferation associated 1 like 3	SIPA1L3	8.516	4.77862	0.00277304	0.0255943	-0.328878	4
7957260	11010	ENSG00000139278	GLI pathogenesis related 1	GLIPR1	11.0715	4.77604	0.00278279	0.025654	0.265632	1
7950307	7351	ENSG00000175567	uncoupling protein 2	UCP2	10.5779	4.76514	0.0028243	0.0259259	-0.382992	6
7906177	164118	ENSG00000187862	tetratricopeptide repeat domain 24	TTC24	6.70649	4.76444	0.00282699	0.0259383	-0.231899	6
8036224	7305	ENSG00000011600	transmembrane immune signaling adaptor TYROBP	TYROBP	11.0208	4.75601	0.00285953	0.0261468	-0.575008	3
7967486	80212	ENSG00000119242	coiled-coil domain containing 92	CCDC92	7.65776	4.74638	0.00289719	0.0263954	0.255719	5
8131631	9734	ENSG00000048052	histone deacetylase 9	HDAC9	6.41532	4.72549	0.00298059	0.0269224	-0.37091	4
8003357	9780	ENSG00000103335	piezo type mechanosensitive ion channel component 1	PIEZO1	8.18779	4.72364	0.00298809	0.026941	-0.300165	4
7987230	254531	ENSG00000176454	lysophosphatidylcholine acyltransferase 4	LPCAT4	7.0891	4.71679	0.003016	0.0270738	-0.215718	6
7960117	5827	ENSG00000176894	peroxisomal membrane protein 2	PXMP2	7.08779	4.71554	0.00302114	0.027092	-0.256083	3
7897849	60672	ENSG00000116691	migration and invasion inhibitory protein	MIIP	6.9957	4.70572	0.00306171	0.0272926	-0.218205	6
7906786	84824	ENSG00000132185	Fc receptor like A	FCRLA	5.99182	4.69334	0.00311359	0.0275152	-0.548657	4
8027006	170463	ENSG00000130511	single stranded DNA binding protein 4	SSBP4	7.5623	4.68703	0.00314039	0.0276983	-0.214719	4
7940711	374395	ENSG00000185475	transmembrane protein 179B	TMEM179B	9.27376	4.68469	0.00315038	0.0277394	-0.211871	4
8099438	201853	ENSG00000248360	long intergenic non-protein coding RNA 504	LINC00504	5.08138	4.68168	0.0031633	0.0277776	-0.187716	1
7994858	78994	ENSG00000156858	proline rich 14	PRR14	7.91989	4.67831	0.0031778	0.0278484	-0.17203	6
8027778	53827	ENSG00000089327	FXYD domain containing ion transport regulator 5	FXYD5	10.1709	4.67814	0.00317854	0.0278484	-0.168416	5
8042925	10505	ENSG00000135622	ssemaphorin 4F	SEMA4F	5.96428	4.66179	0.0032499	0.0282823	0.182896	5
8087640	11186	ENSG00000068028	Ras association domain family member 1	RASSF1	7.87526	4.66094	0.00325366	0.0283023	0.164945	5
7963459	140807	ENSG00000170486	keratin 72	KRT72	6.08552	4.6556	0.00327735	0.0284486	-0.283801	6
7994487	930	ENSG00000177455	CD19 molecule	CD19	7.53621	4.65517	0.00327926	0.0284486	-0.414014	3
7937823	3784	ENSG00000053918	potassium voltage-gated channel subfamily Q member 1	KCNQ1	7.59556	4.65157	0.0032953	0.0285366	-0.286454	3
7954196	4257	ENSG00000008394	microsomal glutathione S-transferase 1	MGST1	6.17213	4.65118	0.00329707	0.0285366	0.303428	1
7990632	79834	ENSG00000173517	pseudopodium enriched atypical kinase 1	PEAK1	7.93061	4.65054	0.00329991	0.0285385	-0.25313	5
8065868	3692	ENSG00000242372	eukaryotic translation initiation factor 6	EIF6	8.6316	4.63413	0.00337427	0.0289533	-0.173659	4
8032290	6929	ENSG00000071564	transcription factor 3	TCF3	7.65689	4.6317	0.00338542	0.0290068	-0.23748	3
7953200	894	ENSG00000118971	cyclin D2	CCND2	9.64325	4.6191	0.00344383	0.0293133	0.143402	5
7905831	80308	ENSG00000160688	flavin adenine dinucleotide synthetase 1	FLAD1	6.89056	4.60685	0.00350155	0.0297169	-0.168242	5
8165630	85026	ENSG00000203993	ARRDC1 antisense RNA 1	ARRDC1-AS1	7.40465	4.60577	0.00350668	0.029731	-0.179613	6
8027018	79036	ENSG00000105700	KxDL motif containing 1	KXD1	8.53933	4.60209	0.00352425	0.0298409	-0.220524	6
7948667	79026	ENSG00000124942	AHNAK nucleoprotein	AHNAK	9.90762	4.59941	0.0035371	0.0298846	-0.346792	1
8024623	4782	ENSG00000141905	nuclear factor I C	NFIC	8.1481	4.5985	0.00354147	0.0298955	-0.240882	3
8013331	27077	ENSG00000108641	B9 domain containing 1	B9D1	5.18767	4.58759	0.0035943	0.0302363	-0.160464	1
8064557	64773	ENSG00000132635	PC-esterase domain containing 1A	PCED1A	8.17902	4.58218	0.00362079	0.0304196	-0.199814	6
8056222	1803	ENSG00000197635	dipeptidyl peptidase 4	DPP4	8.67132	4.57763	0.00364321	0.030542	-0.413352	6
8178554	80741	ENSG00000204428	lymphocyte antigen 6 family member G5C	LY6G5C	5.45037	4.57101	0.00367612	0.0307118	-0.192704	3
8035553	11316	ENSG00000105669	COPI coat complex subunit epsilon	COPE	8.61012	4.56673	0.00369751	0.0308375	-0.20392	3
8168205	4303	ENSG00000184481	forkhead box O4	FOXO4	7.29833	4.55804	0.00374136	0.03103	-0.221308	4
7995838	4501	ENSG00000187193	metallothionein 1X	MT1X	8.6915	4.55691	0.00374715	0.0310514	-0.178979	5
8008933	54828	ENSG00000141376	BCAS3 microtubule associated cell migration factor	BCAS3	8.35286	4.55513	0.00375621	0.0311132	0.175959	5
8040090	9781	ENSG00000151692	ring finger protein 144A	RNF144A	7.50244	4.55481	0.00375783	0.0311134	-0.263129	6
8166184	11238	ENSG00000169239	carbonic anhydrase 5B	CA5B	8.66176	4.5509	0.0037778	0.0312255	0.206956	5
7960716	11331	ENSG00000215021	prohibitin 2	PHB2	9.80255	4.54636	0.00380113	0.0313384	-0.166247	6
8000799	79153	ENSG00000102886	glycerophosphodiester phosphodiesterase domain containing 3	GDPD3	7.09648	4.54532	0.00380652	0.0313695	-0.325876	6
7945498	6343	ENSG00000070031	secretin	SCT	6.21194	4.5407	0.00383047	0.0314908	0.178375	5
7939723	79096	ENSG00000149179	centriolar satellite-associated tubulin polyglutamylase complex regulator 1	CSTPP1	5.8889	4.53377	0.00386664	0.0317035	-0.190182	5
7994131	5579	ENSG00000166501	protein kinase C beta	PRKCB	10.0632	4.52949	0.00388916	0.0318612	-0.24189	1
8071737	4282	ENSG00000240972	macrophage migration inhibitory factor	MIF	9.1931	4.529	0.00389174	0.0318636	-0.205785	6
8038202	587	ENSG00000105552	branched chain amino acid transaminase 2	BCAT2	5.70244	4.52638	0.00390563	0.0319154	-0.23432	6
8002444	55697	ENSG00000103043	VAC14 component of PIKFYVE complex	VAC14	6.06868	4.52125	0.00393289	0.0320211	-0.206676	6
8075106	8459	ENSG00000128294	tyrosylprotein sulfotransferase 2	TPST2	8.02634	4.51621	0.00395987	0.0321289	-0.196501	3
8036763	9149	ENSG00000105204	dual specificity tyrosine phosphorylation regulated kinase 1B	DYRK1B	7.32911	4.50514	0.00401978	0.03248	-0.187316	6
7990417	10066	ENSG00000140497	secretory carrier membrane protein 2	SCAMP2	9.65148	4.49916	0.00405254	0.0326896	-0.274993	4
7949674	83759	ENSG00000173914	RNA binding motif protein 4B	RBM4B	8.42434	4.49057	0.00410001	0.032963	0.186133	5
8120654	56479	ENSG00000185760	potassium voltage-gated channel subfamily Q member 5	KCNQ5	7.4228	4.48917	0.00410781	0.0329952	-0.303331	3
8165285	138307	ENSG00000204001	lipocalin 8	LCN8	5.01274	4.47979	0.00416044	0.0332288	-0.327409	1
7906185	128240	ENSG00000163382	NAD(P)HX epimerase	NAXE	8.26977	4.47878	0.00416611	0.0332461	-0.194868	5
8030789	27036	ENSG00000168995	sialic acid binding Ig like lectin 7	SIGLEC7	6.52753	4.47235	0.0042026	0.0334417	-0.360585	1
8167069	7317	ENSG00000130985	ubiquitin like modifier activating enzyme 1	UBA1	9.90184	4.46715	0.00423236	0.0336235	0.166137	5
7949206	4221	ENSG00000133895	menin 1	MEN1	7.39415	4.46298	0.00425634	0.03369	-0.239576	6
8126750	59084	ENSG00000112796	ectonucleotide pyrophosphatase/phosphodiesterase family member 5	ENPP5	4.81825	4.45993	0.00427401	0.033816	0.246476	5
7989759	54956	ENSG00000138617	poly(ADP-ribose) polymerase family member 16	PARP16	8.47705	4.45154	0.00432291	0.0340918	-0.202702	6
7956470	114785	ENSG00000166987	methyl-CpG binding domain protein 6	MBD6	7.91997	4.44376	0.00436874	0.0343417	-0.235032	4
8078898	54977	ENSG00000144659	solute carrier family 25 member 38	SLC25A38	8.48346	4.4394	0.00439465	0.0344617	0.153493	5
7958960	53373	ENSG00000186815	two pore segment channel 1	TPCN1	8.28102	4.43762	0.00440527	0.034496	0.216576	4
8064833	29058	ENSG00000089063	transmembrane protein 230	TMEM230	9.5002	4.43777	0.0044044	0.034496	-0.226259	4
8158214	51117	ENSG00000167113	coenzyme Q4	COQ4	6.92386	4.43493	0.00442135	0.0345595	-0.16978	6
7936134	79991	ENSG00000107960	STN1 subunit of CST complex	STN1	6.60117	4.43294	0.00443336	0.0346255	0.251613	5
7940891	3338	ENSG00000110011	DnaJ heat shock protein family (Hsp40) member C4	DNAJC4	7.27592	4.43178	0.00444028	0.0346516	-0.160686	6
8160670	360	ENSG00000165272	aquaporin 3 (Gill blood group)	AQP3	8.38249	4.42709	0.0044686	0.0348028	-0.283298	5
8052399	53335	ENSG00000119866	BAF chromatin remodeling complex subunit BCL11A	BCL11A	7.47271	4.42439	0.00448504	0.0349168	-0.372977	4
7982535	84529	ENSG00000186073	CDAN1 interacting nuclease 1	CDIN1	7.04808	4.41452	0.00454544	0.0352711	-0.187486	5
8148715	8733	ENSG00000197858	glycosylphosphatidylinositol anchor attachment 1	GPAA1	8.49977	4.40471	0.00460629	0.0355898	-0.177505	5
7938348	7465	ENSG00000166483	WEE1 G2 checkpoint kinase	WEE1	6.98538	4.40274	0.00461863	0.0356141	-0.224776	1
8048381	27148	ENSG00000163482	serine/threonine kinase 36	STK36	5.78898	4.39873	0.00464381	0.0357233	0.193556	5
7900336	23499	ENSG00000127603	microtubule actin crosslinking factor 1	MACF1	6.33624	4.39685	0.00465561	0.0357858	-0.377251	6
7941879	374403	ENSG00000175463	TBC1 domain family member 10C	TBC1D10C	8.48904	4.39344	0.00467721	0.0358666	-0.264143	6
7983393	6652	ENSG00000140263	sorbitol dehydrogenase	SORD	6.37367	4.38108	0.00475625	0.0363007	-0.219469	6
8178833	3112	ENSG00000241106	major histocompatibility complex, class II, DO beta	HLA-DOB	8.18869	4.37879	0.00477105	0.0363851	-0.319793	4
8116780	1832	ENSG00000096696	desmoplakin	DSP	5.0594	4.3773	0.00478068	0.0364211	-0.436885	1
8037331	7515	ENSG00000073050	X-ray repair cross complementing 1	XRCC1	8.36037	4.3757	0.00479104	0.0364374	-0.196025	6
7968890	8525	ENSG00000149091	diacylglycerol kinase zeta	DGKZ	8.64382	4.36871	0.00483668	0.0366553	-0.163064	6
8171684	30011	ENSG00000147010	SH3 domain containing kinase binding protein 1	SH3KBP1	10.069	4.35972	0.00489593	0.0369315	-0.174815	3
8141076	5445	ENSG00000105854	paraoxonase 2	PON2	7.1232	4.34881	0.00496888	0.0372935	-0.168875	6
7937782	10077	ENSG00000064201	tetraspanin 32	TSPAN32	7.77409	4.34265	0.0050105	0.0375189	-0.203275	5
7950473	408	ENSG00000137486	arrestin beta 1	ARRB1	9.57896	4.3358	0.00505724	0.0377815	-0.23358	5
8079746	6988	ENSG00000145022	T cell leukemia translocation altered	TCTA	7.38007	4.33483	0.00506387	0.0378165	-0.231066	3
8155699	2395	ENSG00000165060	frataxin	FXN	8.4576	4.33242	0.00508044	0.0378965	-0.193685	6
8159541	286257	ENSG00000148362	PAXX non-homologous end joining factor	PAXX	8.70059	4.29982	0.00530987	0.0389939	0.185815	6
8032576	166	ENSG00000104964	TLE family member 5, transcriptional modulator	TLE5	10.3813	4.29436	0.00534933	0.03918	-0.165513	6
7995492	113	ENSG00000121281	adenylate cyclase 7	ADCY7	8.79841	4.29147	0.0053703	0.0392596	0.273003	5
8124524	8330	ENSG00000275221	H2A clustered histone 15	H2AC15	9.41216	4.2915	0.0053701	0.0392596	-0.331544	6
8022747	9331	ENSG00000118276	beta-1,4-galactosyltransferase 6	B4GALT6	5.9825	4.28555	0.00541351	0.039368	-0.283138	3
8078147	686	ENSG00000169814	biotinidase	BTD	6.72666	4.28248	0.00543604	0.0394507	0.136892	4
7949836	10263	ENSG00000167797	cyclin dependent kinase 2 associated protein 2	CDK2AP2	6.75899	4.27728	0.00547448	0.0396079	-0.217772	4
8033987	3385	ENSG00000076662	intercellular adhesion molecule 3	ICAM3	10.0626	4.26245	0.00558555	0.0401234	-0.23092	6
8080781	54899	ENSG00000168297	PX domain containing serine/threonine kinase like	PXK	9.76678	4.26203	0.00558875	0.0401316	-0.206637	1
8002667	83449	ENSG00000118557	polyamine modulated factor 1 binding protein 1	PMFBP1	5.18698	4.24345	0.00573113	0.040942	-0.200444	6
8032761	5605	ENSG00000126934	mitogen-activated protein kinase kinase 2	MAP2K2	7.39892	4.24305	0.00573426	0.0409494	-0.212941	6
8126486	9820	ENSG00000044090	cullin 7	CUL7	5.94995	4.24137	0.00574735	0.0409976	-0.160833	6
8169365	84187	ENSG00000157600	transmembrane protein 164	TMEM164	7.4874	4.23235	0.00581794	0.0412437	-0.230575	4
8150559	55145	ENSG00000131931	THAP domain containing 1	THAP1	8.03848	4.22972	0.00583873	0.0413307	-0.16779	6
8061919	9139	ENSG00000078699	CBFA2/RUNX1 partner transcriptional co-repressor 2	CBFA2T2	6.96653	4.20919	0.00600322	0.0420053	0.192213	5
8074388	6576	ENSG00000100075	solute carrier family 25 member 1	SLC25A1	7.74896	4.20599	0.0060293	0.0421573	-0.174262	5
7952950	100049716	ENSG00000177406	NINJ2 antisense RNA 1	NINJ2-AS1	6.05285	4.20493	0.00603793	0.0421873	-0.235595	4
8033233	10382	ENSG00000104833	tubulin beta 4A class IVa	TUBB4A	5.52409	4.20246	0.0060582	0.0422833	-0.203662	5
8036956	284325	ENSG00000188493	chromosome 19 open reading frame 54	C19orf54	6.67251	4.18903	0.00616935	0.0427519	-0.251087	3
7945579	66005	ENSG00000177830	chitinase domain containing 1	CHID1	6.90002	4.18443	0.00620786	0.0429268	-0.185331	6
7944049	51092	ENSG00000149577	SID1 transmembrane family member 2	SIDT2	9.18571	4.17973	0.00624749	0.0431394	-0.201426	6
8095854	55752	ENSG00000138758	septin 11	SEPTIN11	7.75931	4.17794	0.00626261	0.0431617	-0.218208	4
8029056	641649	ENSG00000142046	transmembrane protein 91	TMEM91	7.60806	4.17347	0.00630065	0.0433082	-0.241318	3
8075910	5880	ENSG00000128340	Rac family small GTPase 2	RAC2	10.9091	4.17454	0.0062915	0.0433082	-0.318788	4
8041225	30845	ENSG00000013016	EH domain containing 3	EHD3	6.77826	4.16873	0.00634116	0.0435386	-0.259323	3
7964436	64333	ENSG00000123329	Rho GTPase activating protein 9	ARHGAP9	8.58245	4.15944	0.00642142	0.0439963	0.14911	5
7987475	5330	ENSG00000137841	phospholipase C beta 2	PLCB2	8.97442	4.15824	0.00643181	0.0440365	-0.319591	4
7929344	338557	ENSG00000186188	free fatty acid receptor 4	FFAR4	5.01254	4.15331	0.00647485	0.0442065	-0.200485	4
7927215	240	ENSG00000012779	arachidonate 5-lipoxygenase	ALOX5	9.7041	4.13424	0.00664409	0.0448456	-0.365436	3
8112476	441081		POM121 membrane glycoprotein (rat) pseudogene	LOC441081	8.55462	4.13488	0.00663833	0.0448456	-0.582003	1
8167334	7454	ENSG00000015285	WASP actin nucleation promoting factor	WAS	8.9455	4.13367	0.00664926	0.0448456	-0.277962	3
8119627	5528	ENSG00000112640	protein phosphatase 2 regulatory subunit B'delta	PPP2R5D	7.45746	4.12886	0.00669267	0.0450758	-0.191576	5
8018620	23265	ENSG00000182473	exocyst complex component 7	EXOC7	8.4513	4.12135	0.00676103	0.0453785	-0.173629	6
7998666	26784	ENSG00000207405	small nucleolar RNA, H/ACA box 64	SNORA64	8.31259	4.11649	0.00680558	0.0455676	-0.230371	6
8038261	2997	ENSG00000104812	glycogen synthase 1	GYS1	7.32907	4.11597	0.00681041	0.0455698	0.215564	5
8109407	55568	ENSG00000164574	polypeptide N-acetylgalactosaminyltransferase 10	GALNT10	8.63929	4.11023	0.00686342	0.0457427	0.145031	5
7925773	55657	ENSG00000171163	zinc finger protein 692	ZNF692	7.20676	4.10801	0.00688411	0.0458092	-0.279545	6
8032410	126308	ENSG00000172081	MOB kinase activator 3A	MOB3A	9.93866	4.10638	0.00689927	0.0458315	-0.195067	3
8021047	26040	ENSG00000152217	SET binding protein 1	SETBP1	7.51297	4.10515	0.00691079	0.0458924	0.159892	1
8001099	283755	ENSG00000180229	HERC2 pseudogene 3	HERC2P3	8.45801	4.10392	0.00692231	0.0459225	0.180343	6
8165309	8721	ENSG00000107223	endothelial differentiation related factor 1	EDF1	9.5848	4.101	0.00694964	0.0460531	-0.164382	5
7963698	11016	ENSG00000170653	activating transcription factor 7	ATF7	7.86835	4.09913	0.00696731	0.0461285	-0.216602	5
8169624	203427	ENSG00000077713	solute carrier family 25 member 43	SLC25A43	5.84865	4.09808	0.00697716	0.0461584	0.207374	5
7999173	124402	ENSG00000153443	UBA like domain containing 1	UBALD1	8.75697	4.09592	0.00699763	0.0462163	-0.185643	3
7949873	91703	ENSG00000132744	aminoacylase 3	ACY3	5.1988	4.08708	0.00708176	0.0465345	-0.200756	3
8145085	661	ENSG00000168495	RNA polymerase III subunit D	POLR3D	7.38021	4.08424	0.00710903	0.0465876	-0.166417	6
8072894	11078	ENSG00000100106	TRIO and F-actin binding protein	TRIOBP	6.68134	4.08091	0.00714112	0.0466375	-0.162627	3
8073682	64098	ENSG00000138964	parvin gamma	PARVG	9.22871	4.08256	0.00712517	0.0466375	-0.24811	3
8118142	7124	ENSG00000232810	tumor necrosis factor	TNF	7.30674	4.08155	0.0071349	0.0466375	-0.401138	1
8164644	286336	ENSG00000126882	family with sequence similarity 78 member A	FAM78A	8.07169	4.08215	0.00712913	0.0466375	0.247794	5
7904465	337875	ENSG00000223345	H2B histone pseudogene 1	H2BP1	10.5615	4.07782	0.00717097	0.0467413	-0.160768	4
7915472	6513	ENSG00000117394	solute carrier family 2 member 1	SLC2A1	10.0898	4.07458	0.00720246	0.0468679	-0.167459	6
8038326	28968	ENSG00000063127	solute carrier family 6 member 16	SLC6A16	7.01173	4.07462	0.00720205	0.0468679	-0.179848	6
8060257	10494	ENSG00000115694	serine/threonine kinase 25	STK25	7.54851	4.07285	0.00721938	0.0469465	-0.19079	5
7913593	6920	ENSG00000204219	transcription elongation factor A3	TCEA3	6.94364	4.06392	0.00730705	0.0474372	-0.220771	5
8128737	64780	ENSG00000135596	microtubule associated monooxygenase, calponin and LIM domain containing 1	MICAL1	8.54869	4.05489	0.00739681	0.0477804	-0.161189	3
8013450	654346	ENSG00000171916	galectin 9C	LGALS9C	8.92079	4.04556	0.00749065	0.0482422	-0.468604	3
8071069	23765	ENSG00000177663	interleukin 17 receptor A	IL17RA	9.89432	4.04529	0.00749346	0.0482443	-0.261727	6
8011774	23125	ENSG00000108509	calmodulin binding transcription activator 2	CAMTA2	8.12728	4.03118	0.00763773	0.0488815	-0.180142	6
8141425	6878	ENSG00000106290	TATA-box binding protein associated factor 6	TAF6	7.62335	4.02912	0.00765901	0.0489854	-0.198553	6
7920123	6281	ENSG00000197747	S100 calcium binding protein A10	S100A10	11.4159	4.02808	0.00766975	0.0490057	-0.29843	1
7959039	26259	ENSG00000174989	F-box and WD repeat domain containing 8	FBXW8	7.15109	4.01187	0.00783967	0.0497245	-0.185395	6

## Sheet: Cluster_C
PROBEID	ENTREZID	ENSEMBL	GENENAME	SYMBOL	AveExpr	F	P_Val	adj_P_Val	maximum_lfc	cluster_hc
8103094	4306	ENSG00000151623	nuclear receptor subfamily 3 group C member 2	NR3C2	6.47665	75.4017	1.43508e-38	1.39375e-34	1.12259	22
8063437	128553	ENSG00000182463	teashirt zinc finger homeobox 2	TSHZ2	5.70928	73.9671	5.6274e-38	3.64355e-34	1.19244	22
8169249	11043	ENSG00000080561	midline 2	MID2	4.89546	53.2023	6.75269e-29	2.62328e-25	1.22763	22
7984704	4756	ENSG00000067141	neogenin 1	NEO1	5.66213	44.5936	7.77727e-25	1.37332e-21	0.810824	22
8089771	941	ENSG00000121594	CD80 molecule	CD80	6.21491	39.7813	1.76232e-22	2.85262e-19	1.05227	22
7897378	8863	ENSG00000049246	period circadian regulator 3	PER3	6.0143	36.4222	8.4775e-21	1.26667e-17	0.454484	22
8083090	253461	ENSG00000177311	zinc finger and BTB domain containing 38	ZBTB38	9.31544	35.2995	3.14549e-20	3.81863e-17	0.690296	22
7980636	161436	ENSG00000165521	EMAP like 5	EML5	4.98271	35.1042	3.95508e-20	4.26797e-17	0.560393	22
7917283	255231	ENSG00000153898	mucolipin TRP cation channel 2	MCOLN2	6.63939	33.7079	2.048e-19	1.98901e-16	0.762028	22
8075462	140606	ENSG00000198832	selenoprotein M	SELENOM	7.37557	32.3247	1.05793e-18	9.34058e-16	0.621579	22
8022145	91133	ENSG00000154655	L3MBTL histone methyl-lysine binding protein 4	L3MBTL4	4.94377	31.9731	1.60928e-18	1.32487e-15	0.637983	22
8055992	130399	ENSG00000123612	activin A receptor type 1C	ACVR1C	5.7022	31.9588	1.63699e-18	1.32487e-15	0.629159	22
7917322	84144	ENSG00000097096	synapse defective Rho GTPase homolog 2	SYDE2	4.4297	30.4666	9.8064e-18	6.56826e-15	0.538404	22
8081214	2838	ENSG00000154165	G protein-coupled receptor 15	GPR15	6.69732	30.2412	1.28683e-17	8.27239e-15	0.915351	22
7928855	657	ENSG00000107779	bone morphogenetic protein receptor type 1A	BMPR1A	5.68538	29.5518	2.9613e-17	1.69177e-14	0.703168	22
7962274	55605	ENSG00000139116	kinesin family member 21A	KIF21A	4.73218	28.7094	8.2367e-17	4.32405e-14	0.677439	22
8027947	27033	ENSG00000011590	zinc finger and BTB domain containing 32	ZBTB32	5.5859	28.6766	8.5718e-17	4.38154e-14	0.413578	22
7970999	23111	ENSG00000133104	spartin	SPART	6.79473	28.5999	9.4112e-17	4.68726e-14	0.490281	22
7913237	55450	ENSG00000162545	calcium/calmodulin dependent protein kinase II inhibitor 1	CAMK2N1	6.70331	28.3362	1.29793e-16	6.14903e-14	0.820795	22
8110123	202134	ENSG00000289731	family with sequence similarity 153 member B	FAM153B	5.87743	28.1798	1.57095e-16	7.26527e-14	0.677835	22
8014115	4642	ENSG00000176658	myosin ID	MYO1D	6.34693	28.0703	1.79569e-16	8.11149e-14	0.535689	22
7979524	161291	ENSG00000182107	transmembrane protein 30B	TMEM30B	6.66063	27.2805	4.72403e-16	2.0391e-13	0.57849	22
7946340	79608	ENSG00000166405	RIC3 acetylcholine receptor chaperone	RIC3	5.52537	27.06	6.19399e-16	2.61548e-13	0.619257	22
8045637	3800	ENSG00000168280	kinesin family member 5C	KIF5C	5.3149	26.2216	1.74021e-15	6.89832e-13	0.557562	22
8114900	5521	ENSG00000156475	protein phosphatase 2 regulatory subunit Bbeta	PPP2R2B	6.09385	25.3013	5.4404e-15	2.07204e-12	0.507984	22
8021442	55205	ENSG00000074657	zinc finger protein 532	ZNF532	7.19752	24.4434	1.5831e-14	5.91347e-12	0.444574	22
8169235	84443	ENSG00000147234	FERM and PDZ domain containing 3	FRMPD3	5.05467	24.4112	1.6479e-14	6.03939e-12	0.392894	22
7999079	115	ENSG00000162104	adenylate cyclase 9	ADCY9	6.33472	24.3165	1.85474e-14	6.67158e-12	0.519096	22
8083166	7220	ENSG00000144935	transient receptor potential cation channel subfamily C member 1	TRPC1	4.75602	24.291	1.91491e-14	6.76278e-12	0.579493	22
7961891	79365	ENSG00000123095	basic helix-loop-helix family member e41	BHLHE41	6.28814	23.5711	4.71582e-14	1.55254e-11	0.383397	22
7974920	23224	ENSG00000054654	spectrin repeat containing nuclear envelope protein 2	SYNE2	8.65652	23.3597	6.14896e-14	1.99062e-11	0.366933	22
8180366	445347	ENSG00000289746	TCR gamma alternate reading frame protein	TARP	10.0481	22.9292	1.05676e-13	3.31072e-11	0.52502	16
8049448	116987	ENSG00000157985	ArfGAP with GTPase domain, ankyrin repeat and PH domain 1	AGAP1	5.59145	22.7535	1.31855e-13	4.0653e-11	0.615139	22
8151101	4603	ENSG00000185697	MYB proto-oncogene like 1	MYBL1	8.16741	22.3166	2.28868e-13	6.94614e-11	0.935348	22
7953532	2026	ENSG00000111674	enolase 2	ENO2	6.71581	22.0275	3.2995e-13	9.71054e-11	0.412964	22
8087691	9254	ENSG00000007402	calcium voltage-gated channel auxiliary subunit alpha2delta 2	CACNA2D2	6.05904	21.929	3.73747e-13	1.08353e-10	0.645766	22
8122426	9749	ENSG00000112419	phosphatase and actin regulator 2	PHACTR2	7.63388	21.602	5.65805e-13	1.57003e-10	0.382868	22
8124040	6310	ENSG00000124788	ataxin 1	ATXN1	8.30343	21.5294	6.20383e-13	1.69723e-10	0.420691	22
8180216	285830	ENSG00000214922	HLA-F antisense RNA 1	HLA-F-AS1	6.78554	21.3983	7.32834e-13	1.97702e-10	0.384889	22
8098611	7098	ENSG00000164342	toll like receptor 3	TLR3	6.0173	21.2317	9.05694e-13	2.37732e-10	0.576284	22
8095751	25849	ENSG00000169116	prostate androgen-regulated mucin-like protein 1	PARM1	6.00882	21.1855	9.60521e-13	2.48762e-10	0.513324	22
8081799	201633	ENSG00000181847	T cell immunoreceptor with Ig and ITIM domains	TIGIT	6.11476	20.1636	3.5385e-12	8.18235e-10	0.687676	22
8099721	23231	ENSG00000091490	SEL1L family member 3	SEL1L3	9.03362	19.6826	6.55488e-12	1.46347e-09	0.582523	22
8146717	23678	ENSG00000104205	serum/glucocorticoid regulated kinase family member 3	SGK3	8.01441	19.5302	7.97168e-12	1.7398e-09	0.323964	22
8068202	59271	ENSG00000166979	eva-1 homolog C	EVA1C	6.13025	19.3721	9.76753e-12	2.10805e-09	0.331068	22
8120043	860	ENSG00000124813	RUNX family transcription factor 2	RUNX2	8.22332	19.3572	9.95629e-12	2.12518e-09	0.454881	22
8169158	55086	ENSG00000147231	RPA1 related single stranded DNA binding protein, X-linked	RADX	4.64157	19.3041	1.06599e-11	2.22644e-09	0.395314	22
7914202	85028	ENSG00000197989	small nucleolar RNA host gene 12	SNHG12	7.92265	19.1318	1.33074e-11	2.72088e-09	0.384739	22
8105331	3003	ENSG00000113088	granzyme K	GZMK	8.80048	17.9658	6.0014e-11	1.15867e-08	0.787536	22
8048717	130367	ENSG00000163082	sphingosine-1-phosphate phosphatase 2	SGPP2	5.813	17.8489	6.98355e-11	1.31697e-08	0.415813	22
8027793	51599	ENSG00000105699	lipolysis stimulated lipoprotein receptor	LSR	6.66766	17.5576	1.0193e-10	1.85037e-08	0.544124	22
8061211	92675	ENSG00000125821	D-aminoacyl-tRNA deacylase 1	DTD1	7.45755	17.545	1.03613e-10	1.86349e-08	0.267186	16
8001197	81831	ENSG00000171208	neuropilin and tolloid like 2	NETO2	6.76768	17.457	1.16161e-10	2.06e-08	0.463475	17
8057771	6775	ENSG00000138378	signal transducer and activator of transcription 4	STAT4	9.18433	17.347	1.34026e-10	2.3244e-08	0.531669	22
7915682	57643	ENSG00000162415	zinc finger SWIM-type containing 5	ZSWIM5	5.23053	17.2855	1.45201e-10	2.49592e-08	0.344638	22
7918657	26191	ENSG00000134242	protein tyrosine phosphatase non-receptor type 22	PTPN22	9.2487	17.27	1.48147e-10	2.52421e-08	0.300986	22
8014298	256957	ENSG00000270379	HEAT repeat containing 9	HEATR9	5.09942	17.154	1.72316e-10	2.8854e-08	0.528954	22
7917649	7049	ENSG00000069702	transforming growth factor beta receptor 3	TGFBR3	8.29284	17.1417	1.75088e-10	2.89579e-08	0.506205	22
8095009	23142	ENSG00000109184	defective in cullin neddylation 1 domain containing 4	DCUN1D4	7.95225	16.6203	3.45621e-10	5.32805e-08	0.325451	22
8088680	285203	ENSG00000163378	EGF domain specific O-linked N-acetylglucosamine transferase	EOGT	6.65309	16.546	3.8084e-10	5.82475e-08	0.377697	22
7942858	338699	ENSG00000137494	ankyrin repeat domain 42	ANKRD42	6.41959	16.4741	4.18379e-10	6.25122e-08	0.323687	22
8157193	158399	ENSG00000173258	zinc finger protein 483	ZNF483	5.7019	16.4477	4.33072e-10	6.42136e-08	0.61718	22
8108472	5813	ENSG00000185129	purine rich element binding protein A	PURA	9.09192	16.4158	4.51505e-10	6.64396e-08	0.32555	22
8139107	6983	ENSG00000211695	T cell receptor gamma variable 9	TRGV9	7.01582	16.1891	6.07407e-10	8.74713e-08	0.766593	22
7943919	54970	ENSG00000149292	tetratricopeptide repeat domain 12	TTC12	5.8597	15.9004	8.86613e-10	1.23986e-07	0.520446	22
7998784	21	ENSG00000167972	ATP binding cassette subfamily A member 3	ABCA3	5.35195	15.8608	9.33992e-10	1.29585e-07	0.350755	22
8146687	137872	ENSG00000147576	alcohol dehydrogenase iron containing 1	ADHFE1	7.27352	15.6399	1.24808e-09	1.68352e-07	0.551342	22
8051605	92906	ENSG00000143889	heterogeneous nuclear ribonucleoprotein L like	HNRNPLL	6.42509	15.5146	1.47133e-09	1.97098e-07	0.407527	16
7979179	30001	ENSG00000197930	endoplasmic reticulum oxidoreductase 1 alpha	ERO1A	9.10716	15.4725	1.55515e-09	2.06899e-07	0.339327	16
8069505	54055	ENSG00000228314	cytochrome P450 family 4 subfamily F member 29, pseudogene	CYP4F29P	5.30881	14.5009	5.59614e-09	6.79371e-07	0.645531	22
8100179	152518	ENSG00000170448	nuclear transcription factor, X-box binding like 1	NFXL1	7.72462	14.4805	5.74863e-09	6.93549e-07	0.455797	22
7975416	22990	ENSG00000100731	pecanex 1	PCNX1	9.28274	14.0337	1.03833e-08	1.17945e-06	0.256906	22
8067869	54033	ENSG00000185272	RNA binding motif protein 11	RBM11	5.99424	13.9596	1.1454e-08	1.29351e-06	0.622161	16
8109086	154	ENSG00000169252	adrenoceptor beta 2	ADRB2	6.46224	13.8109	1.39504e-08	1.55732e-06	0.347211	22
8113938	23305	ENSG00000164398	acyl-CoA synthetase long chain family member 6	ACSL6	5.23564	13.8039	1.40811e-08	1.56292e-06	0.287002	22
7921637	8832	ENSG00000066294	CD84 molecule	CD84	8.01048	13.791	1.43238e-08	1.58083e-06	0.417541	22
8120783	4646	ENSG00000196586	myosin VI	MYO6	4.67602	13.7328	1.54734e-08	1.68851e-06	0.388981	22
8149979	389643	ENSG00000189233	nuclear GTPase, germinal center associated	NUGGC	5.48153	13.5016	2.1032e-08	2.25705e-06	0.348748	22
7917576	115362	ENSG00000154451	guanylate binding protein 5	GBP5	8.64661	13.3873	2.44826e-08	2.57054e-06	0.803343	16
8094533	401124	ENSG00000197057	death domain containing 1	DTHD1	5.72931	13.3282	2.64853e-08	2.75107e-06	0.71651	22
8029728	2696	ENSG00000010310	gastric inhibitory polypeptide receptor	GIPR	6.07914	13.3096	2.71481e-08	2.80492e-06	0.245163	22
7988327	197135	ENSG00000229474	PAT1 homolog 2	PATL2	7.18506	13.2764	2.83729e-08	2.9006e-06	0.34582	22
8006237	107984974	ENSG00000266865	SMAD specific E3 ubiquitin protein ligase 2 (SMURF2) pseudogene	LOC107984974	9.12732	13.1479	3.36619e-08	3.33596e-06	0.4143	22
8171182	5613	ENSG00000183943	protein kinase cAMP-dependent X-linked catalytic subunit	PRKX	8.50045	13.1491	3.36093e-08	3.33596e-06	0.305018	22
8114709	89848	ENSG00000197948	FCH and double SH3 domains 1	FCHSD1	7.05711	13.1313	3.44127e-08	3.35896e-06	0.290823	22
7954985	84216	ENSG00000139173	transmembrane protein 117	TMEM117	5.73552	13.1	3.58781e-08	3.48448e-06	0.325298	22
8156610	22927	ENSG00000130956	hyaluronan binding protein 4	HABP4	6.41316	13.0773	3.69779e-08	3.55573e-06	0.780326	21
8160914	7415	ENSG00000165280	valosin containing protein	VCP	9.75437	13.0523	3.82295e-08	3.65284e-06	0.203104	22
7945169	120224	ENSG00000151715	transmembrane protein 45B	TMEM45B	6.04687	13.0135	4.02607e-08	3.81475e-06	0.626083	22
8102482	9871	ENSG00000150961	SEC24 homolog D, COPII coat complex component	SEC24D	7.82877	12.9289	4.50633e-08	4.20822e-06	0.293973	22
7945321	89944	ENSG00000149328	galactosidase beta 1 like 2	GLB1L2	4.73369	12.8319	5.12763e-08	4.76551e-06	0.327554	22
8075637	9215	ENSG00000133424	LARGE xylosyl- and glucuronyltransferase 1	LARGE1	6.27365	12.7446	5.76125e-08	5.2558e-06	0.425711	22
8145611	7976	ENSG00000104290	frizzled class receptor 3	FZD3	6.27557	12.6836	6.24926e-08	5.6197e-06	0.488476	22
8080028	1795	ENSG00000088538	dedicator of cytokinesis 3	DOCK3	4.99893	12.6342	6.67515e-08	5.92046e-06	0.193251	22
8100827	3512	ENSG00000132465	joining chain of multimeric IgA and IgM	JCHAIN	10.1629	12.5877	7.10233e-08	6.24234e-06	0.702137	16
8069511	391267	ENSG00000215559	ankyrin repeat domain 20 family member A11, pseudogene	ANKRD20A11P	6.49575	12.5147	7.82975e-08	6.81996e-06	0.558556	22
8137054	8454	ENSG00000055130	cullin 1	CUL1	9.34381	12.5097	7.88175e-08	6.8346e-06	0.252564	22
7906613	57823	ENSG00000026751	SLAM family member 7	SLAMF7	7.1875	12.5015	7.96861e-08	6.84891e-06	0.755308	22
7921434	9447	ENSG00000163568	absent in melanoma 2	AIM2	5.21348	12.5015	7.96877e-08	6.84891e-06	0.740881	22
8068671	25825	ENSG00000182240	beta-secretase 2	BACE2	6.2298	12.3654	9.5577e-08	7.9337e-06	0.422774	22
8173825	27330	ENSG00000072133	ribosomal protein S6 kinase A6	RPS6KA6	4.19251	12.3599	9.62726e-08	7.95744e-06	0.451186	22
7930927	22876	ENSG00000198825	inositol polyphosphate-5-phosphatase F	INPP5F	6.71487	12.3249	1.00886e-07	8.3034e-06	0.317363	22
8075695	80833	ENSG00000128284	apolipoprotein L3	APOL3	7.58459	12.2544	1.10861e-07	8.99547e-06	0.338699	22
8042519	51449	ENSG00000116005	prenylcysteine oxidase 1	PCYOX1	7.07682	12.1568	1.26306e-07	1.00961e-05	0.40031	22
8122071	5169	ENSG00000154269	ectonucleotide pyrophosphatase/phosphodiesterase 3	ENPP3	5.69805	12.0805	1.39878e-07	1.10898e-05	0.368753	22
8044035	8809	ENSG00000115604	interleukin 18 receptor 1	IL18R1	5.75201	12.0507	1.45582e-07	1.1445e-05	0.409428	22
8014257	100506736	ENSG00000205045	schlafen family member 12 like	SLFN12L	8.04946	12.0058	1.54585e-07	1.19628e-05	0.63385	22
8018600	6730	ENSG00000167881	signal recognition particle 68	SRP68	8.89803	11.9693	1.6234e-07	1.24636e-05	0.364827	21
8125919	2289	ENSG00000096060	FKBP prolyl isomerase 5	FKBP5	8.59338	11.97	1.62173e-07	1.24636e-05	0.433238	22
7953949	3824	ENSG00000134539	killer cell lectin like receptor D1	KLRD1	7.60458	11.9213	1.73112e-07	1.30838e-05	0.708171	22
8124307	8418	ENSG00000168405	cytidine monophospho-N-acetylneuraminic acid hydroxylase, pseudogene	CMAHP	6.84115	11.9092	1.75935e-07	1.31945e-05	0.382421	22
7961059	3820	ENSG00000111796	killer cell lectin like receptor B1	KLRB1	8.84296	11.9011	1.77843e-07	1.32535e-05	0.603393	22
8130645	5071	ENSG00000185345	parkin RBR E3 ubiquitin protein ligase	PRKN	5.66149	11.9001	1.78087e-07	1.32535e-05	0.295039	22
7962895	51303	ENSG00000134285	FKBP prolyl isomerase 11	FKBP11	7.34915	11.8276	1.96257e-07	1.43853e-05	0.407995	22
7943605	38	ENSG00000075239	acetyl-CoA acetyltransferase 1	ACAT1	6.32657	11.7177	2.27396e-07	1.64811e-05	0.324652	22
8096176	5783	ENSG00000163629	protein tyrosine phosphatase non-receptor type 13	PTPN13	4.79007	11.7122	2.29064e-07	1.65403e-05	0.291025	22
8098576	291	ENSG00000151729	solute carrier family 25 member 4	SLC25A4	6.38054	11.6928	2.35107e-07	1.69137e-05	0.321972	22
7939383	79899	ENSG00000135362	proline rich 5 like	PRR5L	6.90252	11.4804	3.12603e-07	2.15319e-05	0.574417	22
8126729	53405	ENSG00000112782	chloride intracellular channel 5	CLIC5	4.53815	11.3564	3.69178e-07	2.48481e-05	0.325671	22
7927814	23411	ENSG00000096717	sirtuin 1	SIRT1	8.73751	11.329	3.83019e-07	2.53917e-05	0.221575	22
7995825	4494	ENSG00000198417	metallothionein 1F	MT1F	9.38814	11.267	4.16306e-07	2.74113e-05	0.500623	22
7901804	10207	ENSG00000132849	PATJ crumbs cell polarity complex component	PATJ	7.25756	11.218	4.44605e-07	2.90274e-05	0.327646	22
8176234	1193	ENSG00000155962	chloride intracellular channel 2	CLIC2	4.43918	11.2078	4.50736e-07	2.92813e-05	0.471184	22
8099107	55646	ENSG00000145220	Ly1 antibody reactive	LYAR	6.20504	11.1571	4.82512e-07	3.083e-05	0.384706	22
8085946	8320	ENSG00000163508	eomesodermin	EOMES	6.6907	11.0652	5.45943e-07	3.44298e-05	0.469486	22
7973797	1690	ENSG00000100473	cochlin	COCH	5.3361	11.0586	5.50852e-07	3.45511e-05	0.181982	16
7971644	57213	ENSG00000123178	SPRY domain containing 7	SPRYD7	6.56613	11.0551	5.53464e-07	3.45659e-05	0.245586	22
7954711	55196	ENSG00000174718	retroelement silencing factor 1	RESF1	10.4958	11.0251	5.76238e-07	3.5646e-05	0.233064	16
8108475	492311	ENSG00000182700	IgA inducing protein	IGIP	4.54819	10.9817	6.10853e-07	3.7195e-05	0.362975	22
8132439	79783	ENSG00000175600	succinyl-CoA:glutarate-CoA transferase	SUGCT	4.251	10.968	6.22181e-07	3.77664e-05	0.280802	22
7929750	57089	ENSG00000198018	ectonucleoside triphosphate diphosphohydrolase 7	ENTPD7	6.95972	10.7897	7.90917e-07	4.69809e-05	0.30136	21
8121257	639	ENSG00000057657	PR/SET domain 1	PRDM1	9.28318	10.779	8.02419e-07	4.75188e-05	0.395641	16
7906061	23208	ENSG00000132718	synaptotagmin 11	SYT11	7.41354	10.7049	8.86531e-07	5.18674e-05	0.302964	22
7961757	6489	ENSG00000111728	ST8 alpha-N-acetyl-neuraminide alpha-2,8-sialyltransferase 1	ST8SIA1	5.6047	10.5776	1.0523e-06	6.02945e-05	0.277487	22
8005865	23098	ENSG00000004139	sterile alpha and TIR motif containing 1	SARM1	6.28986	10.5578	1.08081e-06	6.16952e-05	0.250461	22
8129804	4217	ENSG00000197442	mitogen-activated protein kinase kinase kinase 5	MAP3K5	8.27634	10.5451	1.09946e-06	6.22624e-05	0.307664	22
7921987	54499	ENSG00000143183	transmembrane and coiled-coil domains 1	TMCO1	8.67509	10.5406	1.10623e-06	6.24636e-05	0.216516	16
8075182	7494	ENSG00000100219	X-box binding protein 1	XBP1	9.5274	10.474	1.21004e-06	6.77345e-05	0.228359	22
7938053	390072	ENSG00000181074	olfactory receptor family 52 subfamily N member 4	OR52N4	6.01313	10.4631	1.22792e-06	6.83415e-05	0.63098	22
8084912	727956	ENSG00000242086	SDHA pseudogene 2	SDHAP2	9.05027	10.4445	1.25907e-06	6.96757e-05	0.33283	22
8014063	2124	ENSG00000185862	ecotropic viral integration site 2B	EVI2B	12.3161	10.379	1.37534e-06	7.52525e-05	-0.177543	17
7979473	51635	ENSG00000100612	dehydrogenase/reductase 7	DHRS7	7.68615	10.3536	1.4234e-06	7.72293e-05	0.311979	22
8008029	30009	ENSG00000073861	T-box transcription factor 21	TBX21	6.97656	10.3469	1.43615e-06	7.77042e-05	0.425422	22
7908161	81563	ENSG00000116667	chromosome 1 open reading frame 21	C1orf21	7.19705	10.3345	1.46044e-06	7.87987e-05	0.490216	22
7932512	64215	ENSG00000136770	DnaJ heat shock protein family (Hsp40) member C1	DNAJC1	7.86425	10.332	1.46543e-06	7.8849e-05	0.194821	22
7964631	338811	ENSG00000198673	TAFA chemokine like family member 2	TAFA2	5.44206	10.292	1.54659e-06	8.25301e-05	0.352679	22
8161503	100132948	ENSG00000231527	family with sequence similarity 27 member C	FAM27C	7.085	10.2339	1.67277e-06	8.8293e-05	0.257739	17
8014233	91607	ENSG00000172716	schlafen family member 11	SLFN11	7.36116	10.1781	1.80357e-06	9.41737e-05	0.376552	22
7965964	84102	ENSG00000136052	solute carrier family 41 member 2	SLC41A2	5.93004	10.1725	1.81727e-06	9.44088e-05	0.436125	22
8115445	91937	ENSG00000145850	T cell immunoglobulin and mucin domain containing 4	TIMD4	5.31722	10.1349	1.91179e-06	9.83914e-05	0.360009	22
8073088	60489	ENSG00000239713	apolipoprotein B mRNA editing enzyme catalytic subunit 3G	APOBEC3G	7.52773	10.1179	1.95632e-06	9.99988e-05	0.49482	22
8088065	51460	ENSG00000163935	Scm like with four mbt domains 1	SFMBT1	7.03688	10.0686	2.09087e-06	0.000106039	0.312585	22
7932177	441549	ENSG00000185267	cerebral dopamine neurotrophic factor	CDNF	6.40649	10.0459	2.15586e-06	0.000108768	0.408068	22
8146660	85479	ENSG00000147570	DnaJ heat shock protein family (Hsp40) member C5 beta	DNAJC5B	4.21737	10.0288	2.20635e-06	0.000111026	0.316639	22
8038861	946	ENSG00000105492	sialic acid binding Ig like lectin 6	SIGLEC6	6.20033	10.0256	2.21577e-06	0.000111212	0.380447	22
8115455	26762	ENSG00000113249	hepatitis A virus cellular receptor 1	HAVCR1	5.74856	9.90046	2.62386e-06	0.000129321	0.271983	22
8142270	4897	ENSG00000091129	neuronal cell adhesion molecule	NRCAM	5.37089	9.9014	2.62055e-06	0.000129321	0.641657	22
8174141	340542	ENSG00000184515	brain expressed X-linked 5	BEX5	4.82349	9.90404	2.61121e-06	0.000129321	0.240106	22
8058052	3329	ENSG00000144381	heat shock protein family D (Hsp60) member 1	HSPD1	8.78486	9.87924	2.70019e-06	0.00013178	0.2582	16
8062213	51230	ENSG00000025293	PHD finger protein 20	PHF20	7.82728	9.6821	3.52474e-06	0.000166987	0.234262	22
8109576	54974	ENSG00000113272	tRNA-histidine guanylyltransferase 1 like	THG1L	6.53437	9.67349	3.56602e-06	0.000168531	0.235191	22
8052762	2673	ENSG00000198380	glutamine--fructose-6-phosphate transaminase 1	GFPT1	8.79031	9.62981	3.78302e-06	0.000176215	0.26705	22
7921652	6504	ENSG00000117090	signaling lymphocytic activation molecule family member 1	SLAMF1	6.73435	9.57161	4.09285e-06	0.000187058	0.258074	22
8132013	1124	ENSG00000106069	chimerin 2	CHN2	7.45004	9.55264	4.19925e-06	0.000190951	0.331348	22
8167013	9767	ENSG00000102221	jade family PHD finger 3	JADE3	5.29823	9.5519	4.20347e-06	0.000190951	0.488458	22
7940775	5920	ENSG00000133321	phospholipase A and acyltransferase 4	PLAAT4	8.49959	9.53799	4.28335e-06	0.000192877	0.313246	22
8083272	2992	ENSG00000163754	glycogenin 1	GYG1	8.05904	9.51142	4.44011e-06	0.000197809	0.323398	22
8124502	7738	ENSG00000096654	zinc finger protein 184	ZNF184	7.23378	9.51301	4.43058e-06	0.000197809	0.298698	16
7938777	3939	ENSG00000134333	lactate dehydrogenase A	LDHA	11.0554	9.50955	4.45137e-06	0.000197857	0.186217	17
7961151	100528032	ENSG00000213809	KLRC4-KLRK1 readthrough	KLRC4-KLRK1	10.3258	9.4573	4.77755e-06	0.000210907	0.430023	22
8009277	8787	ENSG00000108370	regulator of G protein signaling 9	RGS9	5.54181	9.38691	5.25511e-06	0.000229899	0.385026	22
7956795	29110	ENSG00000183735	TANK binding kinase 1	TBK1	7.94712	9.34036	5.59697e-06	0.00024159	0.362487	17
8002969	4094	ENSG00000178573	MAF bZIP transcription factor	MAF	6.37263	9.32447	5.71872e-06	0.000246298	0.234233	22
8152628	79139	ENSG00000136986	derlin 1	DERL1	10.4197	9.24326	6.38352e-06	0.000270728	0.193857	17
7958466	32	ENSG00000076555	acetyl-CoA carboxylase beta	ACACB	6.51127	9.22469	6.54615e-06	0.000276418	0.276738	22
8175998	4204	ENSG00000169057	methyl-CpG binding protein 2	MECP2	8.52548	9.18379	6.91906e-06	0.000287171	0.428853	21
8166230	55787	ENSG00000086712	taxilin gamma	TXLNG	8.75885	9.13197	7.4223e-06	0.000304801	0.352952	22
8085581	8292	ENSG00000206561	collagen like tail subunit of asymmetric acetylcholinesterase	COLQ	5.93096	9.12383	7.50468e-06	0.000306886	0.292301	22
7988921	4644	ENSG00000197535	myosin VA	MYO5A	8.95014	9.12102	7.53328e-06	0.000307409	0.175194	17
8017378	1534	ENSG00000008283	cytochrome b561	CYB561	5.53734	9.11097	7.63658e-06	0.00031032	0.281243	22
7927854	3189	ENSG00000096746	heterogeneous nuclear ribonucleoprotein H3	HNRNPH3	9.41959	9.04711	8.32691e-06	0.000332802	0.378676	21
8128716	8763	ENSG00000135535	CD164 molecule	CD164	10.9969	9.02394	8.59256e-06	0.000341313	0.214027	22
8078999	253639	ENSG00000177842	zinc finger protein 620	ZNF620	5.64885	8.98591	9.04715e-06	0.000356454	0.211628	17
8046815	91752	ENSG00000170396	zinc finger protein 804A	ZNF804A	4.64119	8.97493	9.18282e-06	0.000359611	0.266662	17
7990830	23184	ENSG00000117899	mesoderm development LRP chaperone	MESD	6.73065	8.94898	9.51171e-06	0.000370252	0.394004	22
8164607	23048	ENSG00000187239	formin binding protein 1	FNBP1	9.88443	8.9383	9.65039e-06	0.000374899	0.226501	22
8110522	821	ENSG00000127022	calnexin	CANX	11.4295	8.92535	9.82143e-06	0.000380023	0.180461	22
8105191	79668	ENSG00000151883	poly(ADP-ribose) polymerase family member 8	PARP8	10.0379	8.91876	9.90955e-06	0.000381911	0.17116	16
8053584	925	ENSG00000153563	CD8a molecule	CD8A	9.56164	8.90708	1.00678e-05	0.000386476	0.462687	22
8092358	23101	ENSG00000053524	MCF.2 cell line derived transforming sequence-like 2	MCF2L2	5.55503	8.90159	1.0143e-05	0.000388596	0.30011	22
7947147	258010	ENSG00000198168	small VCP interacting protein	SVIP	8.43318	8.88275	1.04055e-05	0.000396307	0.265331	16
7925089	80003	ENSG00000135749	pecanex 2	PCNX2	7.21583	8.86673	1.0634e-05	0.000399918	0.245872	22
8023561	3998	ENSG00000074695	lectin, mannose binding 1	LMAN1	9.00596	8.87106	1.05717e-05	0.000399918	0.25271	19
8114326	51306	ENSG00000031003	family with sequence similarity 13 member B	FAM13B	9.267	8.8401	1.10251e-05	0.000411829	0.175289	17
7977965	51310	ENSG00000092096	solute carrier family 22 member 17	SLC22A17	6.67101	8.77454	1.20506e-05	0.000443779	0.217483	22
8044450	376940	ENSG00000188177	zinc finger CCCH-type containing 6	ZC3H6	8.01481	8.77376	1.20632e-05	0.000443779	0.371896	21
7983157	80021	ENSG00000137842	transmembrane protein 62	TMEM62	8.04467	8.75654	1.23485e-05	0.000452559	0.330366	22
8014248	146857	ENSG00000154760	schlafen family member 13	SLFN13	7.91296	8.75231	1.24195e-05	0.000453451	0.405005	22
8100318	6443	ENSG00000163069	sarcoglycan beta	SGCB	5.79257	8.73707	1.26789e-05	0.000459469	0.275438	22
7948249	8501	ENSG00000149150	solute carrier family 43 member 1	SLC43A1	6.97978	8.71397	1.30826e-05	0.000471457	0.279904	22
8162533	5727	ENSG00000185920	patched 1	PTCH1	7.19341	8.70398	1.32612e-05	0.00047538	0.36357	22
7919699	56957	ENSG00000264522	OTU deubiquitinase 7B	OTUD7B	4.99117	8.69435	1.34357e-05	0.000479785	0.356873	22
7913187	255104	ENSG00000162542	transmembrane and coiled-coil domains 4	TMCO4	6.53432	8.61717	1.49192e-05	0.000522146	0.225889	22
8083690	3592	ENSG00000168811	interleukin 12A	IL12A	5.39646	8.61795	1.49036e-05	0.000522146	0.323213	22
7956524	79837	ENSG00000166908	phosphatidylinositol-5-phosphate 4-kinase type 2 gamma	PIP4K2C	7.06942	8.61363	1.4991e-05	0.000523716	0.276735	22
8113512	64097	ENSG00000129595	erythrocyte membrane protein band 4.1 like 4A	EPB41L4A	4.68371	8.60959	1.50735e-05	0.00052565	0.351169	22
7931914	3559	ENSG00000134460	interleukin 2 receptor subunit alpha	IL2RA	6.68068	8.60064	1.52579e-05	0.000531126	0.459927	22
7947027	55293	ENSG00000151116	UEV and lactate/malate dehyrogenase domains	UEVLD	6.47208	8.59774	1.53179e-05	0.000531613	0.410217	22
8104856	79925	ENSG00000152582	sperm flagellar 2	SPEF2	4.8191	8.57059	1.5893e-05	0.000549299	0.224166	22
7943442	79659	ENSG00000187240	dynein cytoplasmic 2 heavy chain 1	DYNC2H1	4.50745	8.55598	1.62114e-05	0.000557326	0.244915	22
8052784	27247	ENSG00000169599	NFU1 iron-sulfur cluster scaffold	NFU1	7.40839	8.52032	1.70156e-05	0.000580862	0.192006	22
8154733	48	ENSG00000122729	aconitase 1	ACO1	7.41421	8.51721	1.70876e-05	0.000582296	0.301654	22
7989023	5873	ENSG00000069974	RAB27A, member RAS oncogene family	RAB27A	7.71602	8.51171	1.72156e-05	0.000585632	0.307725	16
7961069	160365	ENSG00000184293	C-type lectin like 1, pseudogene	CLECL1P	5.16967	8.49611	1.75843e-05	0.00059713	0.282204	22
8173493	2833	ENSG00000186810	C-X-C motif chemokine receptor 3	CXCR3	7.86639	8.48786	1.77824e-05	0.000602802	0.573462	22
7942553	9789	ENSG00000118363	signal peptidase complex subunit 2	SPCS2	9.48632	8.47374	1.81265e-05	0.000613123	0.185563	17
7963577	84926	ENSG00000167778	SPRY domain containing 3	SPRYD3	6.70415	8.4685	1.82559e-05	0.000615631	0.282072	22
8152506	401474	ENSG00000177570	sterile alpha motif domain containing 12	SAMD12	5.28379	8.45742	1.85326e-05	0.000623879	0.554614	22
7970381	729171	ENSG00000229089	ankyrin repeat domain 20 family member A8, pseudogene	ANKRD20A8P	5.68097	8.4482	1.87663e-05	0.000629563	0.430758	16
8044049	8807	ENSG00000115607	interleukin 18 receptor accessory protein	IL18RAP	8.07589	8.44255	1.89107e-05	0.000633313	0.62306	22
8105778	5295	ENSG00000145675	phosphoinositide-3-kinase regulatory subunit 1	PIK3R1	10.7621	8.39585	2.0149e-05	0.000669016	0.280423	17
8107005	831	ENSG00000153113	calpastatin	CAST	9.85102	8.35581	2.12752e-05	0.000701611	0.133752	17
7919160	101954264	ENSG00000277610	RNA, variant U1 small nuclear 4	RNVU1-4	8.05575	8.34542	2.15777e-05	0.000709178	0.321305	22
8123609	5272	ENSG00000170542	serpin family B member 9	SERPINB9	9.95913	8.31473	2.24963e-05	0.000735635	0.283958	22
7927926	79009	ENSG00000107625	DExD-box helicase 50	DDX50	8.21601	8.28379	2.3462e-05	0.000759542	0.241538	21
8104580	90268	ENSG00000154124	OTU deubiquitinase with linear linkage specificity	OTULIN	8.45573	8.24252	2.48153e-05	0.000794089	0.201848	19
7976863	5527	ENSG00000078304	protein phosphatase 2 regulatory subunit B'gamma	PPP2R5C	9.09001	8.19952	2.63087e-05	0.000833637	0.292377	22
7978366	3002	ENSG00000100453	granzyme B	GZMB	8.01323	8.18558	2.68118e-05	0.000846818	0.444445	22
7935251	26123	ENSG00000119977	tectonic family member 3	TCTN3	7.96744	8.17715	2.71205e-05	0.000849718	0.217171	22
7962327	114134	ENSG00000151229	solute carrier family 2 member 13	SLC2A13	6.38109	8.18171	2.6953e-05	0.000849718	0.202423	22
8120402	9532	ENSG00000112208	BAG cochaperone 2	BAG2	6.57983	8.17592	2.71661e-05	0.000849718	0.246967	22
8146921	157506	ENSG00000121039	retinol dehydrogenase 10	RDH10	7.0374	8.17997	2.70168e-05	0.000849718	0.181051	16
7901788	4774	ENSG00000162599	nuclear factor I A	NFIA	6.56252	8.10202	3.00363e-05	0.000920228	0.314584	22
7928395	170384	ENSG00000196968	fucosyltransferase 11	FUT11	7.77991	8.10586	2.98801e-05	0.000920228	0.311015	22
7936968	8038	ENSG00000148848	ADAM metallopeptidase domain 12	ADAM12	4.90244	8.09426	3.03552e-05	0.000928533	0.235532	22
7905054	101954272	ENSG00000201183	RNA, variant U1 small nuclear 3	RNVU1-3	7.88082	8.09128	3.04782e-05	0.000929371	0.32717	22
8052994	26056	ENSG00000135631	RAB11 family interacting protein 5	RAB11FIP5	6.07403	8.05574	3.19867e-05	0.000960294	0.181098	22
8081548	25945	ENSG00000177707	nectin cell adhesion molecule 3	NECTIN3	5.40308	8.04309	3.25415e-05	0.000970948	0.294761	22
8164883	6836	ENSG00000148248	surfeit 4	SURF4	9.55132	8.03735	3.27965e-05	0.000975559	0.257411	21
7935692	10613	ENSG00000107566	ER lipid raft associated 1	ERLIN1	7.39152	8.02438	3.33803e-05	0.000986879	0.338236	22
8042086	7444	ENSG00000028116	VRK serine/threonine kinase 2	VRK2	8.32585	8.01269	3.39149e-05	0.000995111	0.220351	16
7937696	338651	ENSG00000233930	KRTAP5-1/KRTAP5-2 antisense RNA 1	KRTAP5-AS1	5.04343	7.95734	3.65659e-05	0.00105991	0.396963	22
8025053	8744	ENSG00000125657	TNF superfamily member 9	TNFSF9	7.07433	7.91653	3.86527e-05	0.0011041	0.244645	16
7970569	26278	ENSG00000151835	sacsin molecular chaperone	SACS	8.00815	7.8546	4.20495e-05	0.00118544	0.223197	22
7984961	653641	ENSG00000167195	golgin A6 family member C	GOLGA6C	5.53646	7.84669	4.25041e-05	0.00119166	0.187365	22
8072353	105372990	ENSG00000273428	uncharacterized LOC105372990	LOC105372990	5.86988	7.84808	4.24241e-05	0.00119166	0.302684	22
8111922	648987	ENSG00000177738	ANXA2R overlapping transcript	ANXA2R-OT1	7.31388	7.84963	4.23348e-05	0.00119166	0.228407	22
8121277	202	ENSG00000112297	crystallin beta-gamma domain containing 1	CRYBG1	8.30941	7.83796	4.30123e-05	0.00120385	0.252645	22
8123621	5269	ENSG00000124570	serpin family B member 6	SERPINB6	7.31195	7.83463	4.32072e-05	0.00120583	0.256202	22
7901497	440590	ENSG00000203995	zyg-11 family member A, cell cycle regulator	ZYG11A	4.7247	7.81829	4.41783e-05	0.00122414	0.205992	22
8107133	5066	ENSG00000145730	peptidylglycine alpha-amidating monooxygenase	PAM	6.60906	7.80231	4.51492e-05	0.00124394	0.289691	22
7984330	55055	ENSG00000174442	zwilch kinetochore protein	ZWILCH	7.04421	7.77942	4.65771e-05	0.00127067	0.341624	22
8093086	5130	ENSG00000161217	phosphate cytidylyltransferase 1A, choline	PCYT1A	8.37276	7.75719	4.80074e-05	0.00130419	0.354401	21
7907702	6646	ENSG00000057252	sterol O-acyltransferase 1	SOAT1	7.98598	7.74693	4.86824e-05	0.00131884	0.240068	22
8048782	1285	ENSG00000169031	collagen type IV alpha 3 chain	COL4A3	4.88105	7.73984	4.91545e-05	0.00132977	0.177705	22
7912145	3604	ENSG00000049249	TNF receptor superfamily member 9	TNFRSF9	6.03272	7.72694	5.00247e-05	0.00134833	0.38887	16
7951807	23705	ENSG00000182985	cell adhesion molecule 1	CADM1	5.03486	7.72658	5.00487e-05	0.00134833	0.178239	16
7970737	2322	ENSG00000122025	fms related receptor tyrosine kinase 3	FLT3	5.01701	7.70029	5.1872e-05	0.00138783	0.339779	22
8130211	23345	ENSG00000131018	spectrin repeat containing nuclear envelope protein 1	SYNE1	7.62787	7.70099	5.18225e-05	0.00138783	0.328499	22
8067033	3755	ENSG00000026559	potassium voltage-gated channel modifier subfamily G member 1	KCNG1	4.96324	7.63494	5.66959e-05	0.00149222	0.206832	17
7953518	171220	ENSG00000248593	DSTN pseudogene 2	DSTNP2	6.11519	7.63067	5.70258e-05	0.00149536	0.23377	22
8040742	22924	ENSG00000084764	microtubule associated protein RP/EB family member 3	MAPRE3	5.03396	7.63235	5.6896e-05	0.00149536	0.327387	22
7974214	122773	ENSG00000197776	kelch domain containing 1	KLHDC1	7.35554	7.59865	5.95664e-05	0.00153859	0.255209	22
7907430	356	ENSG00000117560	Fas ligand	FASLG	6.47431	7.57559	6.14655e-05	0.00155679	0.341885	22
7903988	5906	ENSG00000116473	RAP1A, member of RAS oncogene family	RAP1A	8.8663	7.56567	6.23009e-05	0.00156447	0.207307	17
8050115	339789	ENSG00000236790	long intergenic non-protein coding RNA 299	LINC00299	6.43328	7.5652	6.23403e-05	0.00156447	0.449781	22
7967993	2254	ENSG00000102678	fibroblast growth factor 9	FGF9	5.25124	7.55108	6.355e-05	0.00158278	0.379154	22
8145293	10863	ENSG00000042980	ADAM metallopeptidase domain 28	ADAM28	8.91813	7.55098	6.35588e-05	0.00158278	0.477392	19
8166408	5251	ENSG00000102174	phosphate regulating endopeptidase X-linked	PHEX	5.62305	7.54433	6.41368e-05	0.00159105	0.378965	22
8123767	6745	ENSG00000124783	signal sequence receptor subunit 1	SSR1	9.65635	7.53035	6.53685e-05	0.00161542	0.200043	22
8079401	1234	ENSG00000160791	C-C motif chemokine receptor 5	CCR5	5.33633	7.51231	6.69938e-05	0.00165138	0.234824	16
8006239	4763	ENSG00000196712	neurofibromin 1	NF1	8.00323	7.50332	6.78189e-05	0.00166749	0.24141	22
8150318	2260	ENSG00000077782	fibroblast growth factor receptor 1	FGFR1	6.05235	7.46458	7.14909e-05	0.0017358	0.267792	22
7935521	60370	ENSG00000119986	arginine vasopressin induced 1	AVPI1	7.58918	7.44527	7.33954e-05	0.00176658	0.305873	22
8013061	23495	ENSG00000240505	TNF receptor superfamily member 13B	TNFRSF13B	6.56202	7.43581	7.4347e-05	0.00178286	0.214037	22
7948987	11145	ENSG00000176485	phospholipase A and acyltransferase 3	PLAAT3	5.138	7.42883	7.50563e-05	0.00179765	0.245848	22
8088348	201627	ENSG00000174839	DENN domain containing 6A	DENND6A	9.64746	7.42777	7.51647e-05	0.00179803	0.305285	19
8017555	2081	ENSG00000178607	endoplasmic reticulum to nucleus signaling 1	ERN1	8.07366	7.41328	7.66631e-05	0.00182042	0.204866	22
8123080	94120	ENSG00000164674	synaptotagmin like 3	SYTL3	7.56162	7.3886	7.92828e-05	0.00186439	0.409179	22
7921228	2117	ENSG00000117036	ETS variant transcription factor 3	ETV3	9.45776	7.38415	7.97639e-05	0.00187344	0.173557	16
8150036	23303	ENSG00000197892	kinesin family member 13B	KIF13B	7.63622	7.3733	8.09514e-05	0.00189674	0.173766	22
8002975	124359	ENSG00000166446	chromodomain Y like 2	CDYL2	7.80315	7.3603	8.2397e-05	0.00192597	0.293422	17
8072346	51537	ENSG00000242114	mitochondrial fission process 1	MTFP1	6.34503	7.35259	8.32659e-05	0.00193928	0.437847	22
8121578	221294	ENSG00000178425	5'-nucleotidase domain containing 1	NT5DC1	7.41151	7.34134	8.45516e-05	0.00195749	0.321447	22
7927955	26128	ENSG00000198954	kinesin family binding protein	KIFBP	6.12529	7.33778	8.49629e-05	0.00196467	0.258597	22
8127854	4199	ENSG00000065833	malic enzyme 1	ME1	4.79718	7.33173	8.56656e-05	0.00197621	0.243692	16
8003611	79850	ENSG00000167695	TLC domain containing 3A	TLCD3A	6.05965	7.32694	8.62258e-05	0.00198442	0.205323	22
7983306	79968	ENSG00000092470	WD repeat domain 76	WDR76	7.15068	7.31722	8.73752e-05	0.00200232	0.266433	22
8009443	22901	ENSG00000141337	arylsulfatase G	ARSG	7.23321	7.31704	8.73968e-05	0.00200232	0.207607	22
8154245	80380	ENSG00000197646	programmed cell death 1 ligand 2	PDCD1LG2	4.52626	7.30865	8.8401e-05	0.0020225	0.280732	17
7951535	143888	ENSG00000178202	protein O-glucosyltransferase 3	POGLUT3	6.1543	7.28154	9.17253e-05	0.00208627	0.203334	22
8002792	79152	ENSG00000103089	fatty acid 2-hydroxylase	FA2H	4.98778	7.24147	9.68698e-05	0.00218653	0.207003	17
7964787	3458	ENSG00000111537	interferon gamma	IFNG	6.50243	7.22042	9.96862e-05	0.00223334	0.581825	22
8149733	8795	ENSG00000120889	TNF receptor superfamily member 10b	TNFRSF10B	7.74184	7.21445	0.0001005	0.00224898	0.201721	22
7967881	54737	ENSG00000196199	M-phase phosphoprotein 8	MPHOSPH8	7.93702	7.1979	0.000102792	0.00229498	0.251365	22
7995069	2521	ENSG00000089280	FUS RNA binding protein	FUS	9.92093	7.1845	0.000104684	0.00233298	0.260855	22
7930882	404636	ENSG00000119979	DENN domain containing 10	DENND10	8.50279	7.13693	0.000111692	0.00245418	0.197284	17
8139966	375593	ENSG00000178809	tripartite motif containing 73	TRIM73	6.44846	7.12435	0.000113622	0.00248534	0.323467	21
8041179	79745	ENSG00000115295	CAP-Gly domain containing linker protein family member 4	CLIP4	8.08076	7.09607	0.000118085	0.00255992	0.405145	22
7926356	9317	ENSG00000165983	phosphotriesterase related	PTER	7.76367	7.06109	0.000123848	0.00266403	0.248647	22
7925531	10000	ENSG00000117020	AKT serine/threonine kinase 3	AKT3	8.65552	7.0602	0.000123998	0.00266431	0.233541	22
8027352	7652	ENSG00000213973	zinc finger protein 99	ZNF99	12.6288	7.02548	0.000130003	0.00277492	0.15881	17
8096361	51191	ENSG00000138646	HECT and RLD domain containing E3 ubiquitin protein ligase 5	HERC5	7.36524	7.00668	0.000133376	0.00283137	0.475155	17
8066136	5933	ENSG00000080839	RB transcriptional corepressor like 1	RBL1	7.5156	6.98736	0.000136933	0.00287856	0.45489	21
8174288	401612	ENSG00000269743	solute carrier family 25 member 53	SLC25A53	6.53656	6.98126	0.000138076	0.00289944	0.270968	22
8089694	7634	ENSG00000174255	zinc finger protein 80	ZNF80	4.96984	6.96093	0.000141954	0.00296485	0.207823	19
8033241	970	ENSG00000125726	CD70 molecule	CD70	5.02026	6.95425	0.000143251	0.00298872	0.175962	16
8049752	25992	ENSG00000162804	sushi, nidogen and EGF like domains 1	SNED1	6.08066	6.89174	0.000155986	0.0031927	0.424542	21
7942300	10068	ENSG00000137496	interleukin 18 binding protein	IL18BP	7.21676	6.88695	0.000157008	0.0032035	0.194355	22
7917741	50999	ENSG00000117500	transmembrane p24 trafficking protein 5	TMED5	9.40513	6.87935	0.000158641	0.00323342	0.174371	22
7964997	84698	ENSG00000180881	calcyphosine 2	CAPS2	4.37729	6.87105	0.000160446	0.00325611	0.26223	22
8123364	1235	ENSG00000112486	C-C motif chemokine receptor 6	CCR6	5.78386	6.87226	0.000160181	0.00325611	0.369539	22
7922610	27	ENSG00000143322	ABL proto-oncogene 2, non-receptor tyrosine kinase	ABL2	7.34248	6.85782	0.000163365	0.00330543	0.180546	21
7981859	283796	ENSG00000277561	golgin A8 family member I, pseudogene	GOLGA8IP	5.88476	6.85468	0.000164066	0.00331615	0.19081	21
7985662	5151	ENSG00000073417	phosphodiesterase 8A	PDE8A	7.64355	6.85104	0.00016488	0.00332915	0.299813	21
8136614	55750	ENSG00000006530	acylglycerol kinase	AGK	7.73662	6.83651	0.000168178	0.00338869	0.196187	22
8127534	115004	ENSG00000164430	cyclic GMP-AMP synthase	CGAS	7.67193	6.83469	0.000168595	0.00339005	0.280686	22
8152988	6503	ENSG00000155926	Src like adaptor	SLA	8.77489	6.82763	0.000170224	0.00341573	0.363199	22
7976876	1778	ENSG00000197102	dynein cytoplasmic 1 heavy chain 1	DYNC1H1	9.4911	6.75594	0.000187692	0.00372394	0.167479	22
8149907	23087	ENSG00000104228	tripartite motif containing 35	TRIM35	6.77055	6.75441	0.000188085	0.00372792	0.226817	22
8123802	81567	ENSG00000239264	thioredoxin domain containing 5	TXNDC5	8.56383	6.72337	0.000196211	0.00384582	0.212348	22
8047381	8837	ENSG00000003402	CASP8 and FADD like apoptosis regulator	CFLAR	9.02894	6.6986	0.000202946	0.00394993	0.175242	17
8070330	8624	ENSG00000183527	proteasome assembly chaperone 1	PSMG1	7.08637	6.69689	0.00020342	0.00395518	0.169988	22
7925755	127077	ENSG00000279301	olfactory receptor family 2 subfamily T member 11	OR2T11	4.77005	6.68482	0.000206796	0.00400479	0.369258	22
8123695	10455	ENSG00000198721	enoyl-CoA delta isomerase 2	ECI2	7.47107	6.68348	0.000207174	0.00400811	0.310344	22
7918467	55791	ENSG00000121931	ligand dependent nuclear receptor interacting factor 1	LRIF1	6.60527	6.66333	0.00021294	0.0040871	0.422492	22
7957510	440107	ENSG00000187510	pleckstrin homology and RhoGEF domain containing G7	PLEKHG7	4.51108	6.63777	0.000220488	0.00419604	0.261401	22
8027416	8725	ENSG00000105176	URI1 prefoldin like chaperone	URI1	10.0828	6.62758	0.000223573	0.00423676	0.136967	22
8140878	889	ENSG00000001631	KRIT1 ankyrin repeat containing	KRIT1	8.37503	6.62782	0.000223497	0.00423676	0.268691	22
8052382	55120	ENSG00000115392	FA complementation group L	FANCL	5.55164	6.61205	0.000228353	0.00431471	0.234669	22
7995797	4493	ENSG00000169715	metallothionein 1E	MT1E	6.64333	6.5763	0.000239755	0.0044779	0.34248	22
7935027	3416	ENSG00000119912	insulin degrading enzyme	IDE	8.00937	6.5628	0.000244208	0.00455231	0.231967	22
8093104	116211	ENSG00000145107	transmembrane 4 L six family member 19	TM4SF19	5.10522	6.56083	0.000244863	0.00456014	0.411843	22
7988283	645212	ENSG00000179523	EIF3J divergent transcript	EIF3J-DT	6.7961	6.53778	0.000252679	0.00467028	0.177787	22
8012830	388335	ENSG00000187824	transmembrane protein 220	TMEM220	5.01929	6.53657	0.000253095	0.00467028	0.218218	22
7930498	51703	ENSG00000197142	acyl-CoA synthetase long chain family member 5	ACSL5	8.44003	6.52839	0.000255934	0.00470033	0.351694	22
8079392	729230	ENSG00000121807	C-C motif chemokine receptor 2	CCR2	5.54928	6.50562	0.000263998	0.00482398	0.433592	22
7970602	143	ENSG00000102699	poly(ADP-ribose) polymerase family member 4	PARP4	9.73209	6.50067	0.000265785	0.00484923	0.231725	22
8093878	2121	ENSG00000072840	EvC ciliary complex subunit 1	EVC	4.96264	6.48901	0.000270042	0.00490215	0.19029	22
7923596	55224	ENSG00000143845	ethanolamine kinase 2	ETNK2	5.86146	6.47188	0.000276422	0.00500123	0.356921	22
8122045	9465	ENSG00000118507	A-kinase anchoring protein 7	AKAP7	5.97164	6.46929	0.000277402	0.00501233	0.234513	22
8073152	8911	ENSG00000100346	calcium voltage-gated channel subunit alpha1 I	CACNA1I	5.79627	6.46762	0.000278033	0.0050144	0.205499	22
8027323	113835	ENSG00000197134	zinc finger protein 257	ZNF257	5.39665	6.46367	0.000279534	0.00502904	0.346457	21
8140534	10512	ENSG00000075223	semaphorin 3C	SEMA3C	5.37635	6.46344	0.000279621	0.00502904	0.294215	16
7963750	23468	ENSG00000094916	chromobox 5	CBX5	9.84761	6.44876	0.00028527	0.00510699	0.25652	17
8042416	9938	ENSG00000163219	Rho GTPase activating protein 25	ARHGAP25	9.03387	6.44391	0.000287162	0.00513612	0.255936	22
7923812	8934	ENSG00000117280	RAB29, member RAS oncogene family	RAB29	7.84383	6.44257	0.00028769	0.00514083	0.262955	22
8103244	285533	ENSG00000145428	ring finger protein 175	RNF175	5.63679	6.43826	0.000289384	0.00516635	0.217347	22
7954021	1389	ENSG00000111269	cAMP responsive element binding protein like 2	CREBL2	7.60159	6.41642	0.000298128	0.00528844	0.32801	22
8020630	125488	ENSG00000168234	tetratricopeptide repeat domain 39C	TTC39C	8.85352	6.38259	0.000312196	0.00549284	0.240061	22
8022531	4864	ENSG00000141458	NPC intracellular cholesterol transporter 1	NPC1	8.74441	6.36449	0.000319993	0.00559959	0.277843	22
8054611	112597	ENSG00000222041	cytoskeleton regulator RNA	CYTOR	8.8041	6.3611	0.000321476	0.00562047	0.301121	17
7988208	440278	ENSG00000205771	cation channel sperm associated 2 pseudogene 1	CATSPER2P1	6.40338	6.35444	0.000324407	0.00565138	0.278088	21
8028266	163255	ENSG00000171817	zinc finger protein 540	ZNF540	6.15862	6.35206	0.000325458	0.00566045	0.312093	22
8157890	5090	ENSG00000167081	PBX homeobox 3	PBX3	8.14559	6.34128	0.000330276	0.00572282	0.179436	22
7907492	9910	ENSG00000152061	RAB GTPase activating protein 1 like	RABGAP1L	8.01697	6.3344	0.000333391	0.00575113	0.21075	22
8056343	22837	ENSG00000082438	cordon-bleu WH2 repeat protein like 1	COBLL1	7.76338	6.33165	0.000334641	0.00576635	0.360158	22
8081867	51300	ENSG00000113845	translocase of inner mitochondrial membrane domain containing 1	TIMMDC1	8.62782	6.3251	0.000337643	0.00578082	0.322081	22
7982350	653073	ENSG00000179938	golgin A8 family member J	GOLGA8J	7.66275	6.32084	0.000339605	0.0057864	0.292479	22
8099200	152789	ENSG00000152969	janus kinase and microtubule interacting protein 1	JAKMIP1	5.43155	6.31888	0.000340518	0.00579178	0.213063	22
7902205	3595	ENSG00000081985	interleukin 12 receptor subunit beta 2	IL12RB2	6.47984	6.31628	0.000341723	0.0058072	0.37066	22
8138977	23333	ENSG00000173852	dpy-19 like C-mannosyltransferase 1	DPY19L1	6.95024	6.30827	0.000345478	0.00585284	0.266829	22
8009784	51081	ENSG00000125445	mitochondrial ribosomal protein S7	MRPS7	7.37494	6.30166	0.000348602	0.00589316	0.457819	21
8096821	54433	ENSG00000109534	GAR1 ribonucleoprotein	GAR1	7.05758	6.29599	0.000351304	0.00591824	0.194443	21
8160441	1029	ENSG00000147889	cyclin dependent kinase inhibitor 2A	CDKN2A	5.33398	6.29512	0.000351723	0.00592017	0.209037	22
8005141	54902	ENSG00000011295	tetratricopeptide repeat domain 19	TTC19	8.59254	6.2813	0.00035841	0.00599635	0.185931	22
8041542	130589	ENSG00000143891	galactose mutarotase	GALM	6.86444	6.26397	0.00036698	0.00610815	0.346877	22
8154233	29126	ENSG00000120217	CD274 molecule	CD274	5.91852	6.23029	0.000384215	0.00633531	0.398504	17
7907146	9095	ENSG00000143178	T-box transcription factor 19	TBX19	6.46646	6.22366	0.000387706	0.00637663	0.193026	22
8121685	285761	ENSG00000164465	discoidin, CUB and LCCL domain containing 1	DCBLD1	4.82149	6.21819	0.000390605	0.00641863	0.248285	22
7916570	115209	ENSG00000162600	OMA1 zinc metallopeptidase	OMA1	7.19874	6.20852	0.000395788	0.00648212	0.255355	22
7923798	64710	ENSG00000069275	nuclear casein kinase and cyclin dependent kinase substrate 1	NUCKS1	9.38785	6.20445	0.00039799	0.00651269	0.247149	21
7951497	4863	ENSG00000149308	nuclear protein, coactivator of histone transcription	NPAT	9.46741	6.19505	0.00040312	0.00655641	0.240971	21
8020090	57045	ENSG00000128791	twisted gastrulation BMP signaling modulator 1	TWSG1	6.45421	6.17867	0.000412219	0.00667801	0.207808	22
7978595	11177	ENSG00000198604	bromodomain adjacent to zinc finger domain 1A	BAZ1A	9.33369	6.13759	0.00043596	0.00697535	0.223226	17
8028524	81	ENSG00000130402	actinin alpha 4	ACTN4	10.7628	6.12669	0.000442484	0.00705573	0.187311	22
7978718	10484	ENSG00000100934	SEC23 homolog A, COPII coat complex component	SEC23A	9.15764	6.10203	0.000457607	0.00724413	0.18757	21
8163275	23392	ENSG00000136813	Ecm29 proteasome adaptor and scaffold	ECPAS	8.74859	6.09325	0.00046312	0.00730165	0.151544	22
7952884	27087	ENSG00000109956	beta-1,3-glucuronyltransferase 1	B3GAT1	5.42144	6.09185	0.000464005	0.0073075	0.220409	22
8007071	990	ENSG00000094804	cell division cycle 6	CDC6	4.81143	6.09147	0.000464243	0.0073075	0.294053	22
7917561	115361	ENSG00000162654	guanylate binding protein 4	GBP4	8.25529	6.08374	0.000469161	0.00736105	0.34629	17
7951112	8898	ENSG00000087053	myotubularin related protein 2	MTMR2	8.2349	6.07942	0.000471932	0.00739258	0.160755	16
8072735	8542	ENSG00000100342	apolipoprotein L1	APOL1	5.97325	6.07551	0.000474451	0.00741783	0.323444	22
8060949	63926	ENSG00000132623	ankyrin repeat and EF-hand domain containing 1	ANKEF1	5.09994	6.07096	0.000477401	0.00744822	0.269411	22
7959597	10959	ENSG00000086598	transmembrane p24 trafficking protein 2	TMED2	11.7091	6.06245	0.000482972	0.00752908	0.155646	17
8126121	114781	ENSG00000183826	BTB domain containing 9	BTBD9	7.53865	6.05647	0.000486922	0.0075699	0.28252	21
8142975	407021	ENSG00000284032	microRNA 29a	MIR29A	4.53548	6.05613	0.000487149	0.0075699	0.452398	17
7912157	54206	ENSG00000116285	ERBB receptor feedback inhibitor 1	ERRFI1	5.84869	6.03582	0.000500825	0.00773906	0.304325	22
7950501	81544	ENSG00000158555	glycerophosphodiester phosphodiesterase domain containing 5	GDPD5	6.84809	6.00854	0.000519791	0.00798137	0.212071	22
7898679	84224	ENSG00000142794	NBPF member 3	NBPF3	6.04989	5.99757	0.000527622	0.00805702	0.204233	22
8151447	3574	ENSG00000104432	interleukin 7	IL7	5.66229	5.98647	0.000535663	0.00816056	0.164235	16
8016600	255061	ENSG00000176358	tachykinin precursor 4	TAC4	5.70695	5.9683	0.000549097	0.00828974	0.229982	22
8179238	100507436	ENSG00000204520	MHC class I polypeptide-related sequence A	MICA	5.26362	5.96901	0.00054856	0.00828974	0.347015	22
7969096	81602	ENSG00000102543	cytidine and dCMP deaminase domain containing 1	CDADC1	6.38115	5.96659	0.000550377	0.00830009	0.199517	22
7985134	3419	ENSG00000166411	isocitrate dehydrogenase (NAD(+)) 3 catalytic subunit alpha	IDH3A	9.81023	5.9654	0.000551265	0.00830704	0.144492	22
8062119	140851	ENSG00000229230	metallothionein 1 pseudogene 3	MT1P3	5.04791	5.9618	0.00055398	0.00833587	-0.174434	17
8102050	133308	ENSG00000164038	solute carrier family 9 member B2	SLC9B2	7.46152	5.95947	0.000555742	0.0083486	0.193037	22
8017150	51174	ENSG00000108423	tubulin delta 1	TUBD1	6.06031	5.94946	0.000563371	0.0084306	0.474932	22
7903592	57535	ENSG00000116299	endosome-lysosome associated apoptosis and autophagy regulator 1	ELAPOR1	7.01133	5.94137	0.000569617	0.00850441	0.396229	22
7939184	55346	ENSG00000176148	t-complex 11 like 1	TCP11L1	6.87712	5.93148	0.000577348	0.00856903	0.195717	22
8113403	54826	ENSG00000145723	gypsy retrotransposon integrase 1	GIN1	5.79991	5.92334	0.000583788	0.00862782	0.227963	17
7928064	219738	ENSG00000171224	family with sequence similarity 241 member B	FAM241B	6.13847	5.91764	0.00058834	0.00867064	0.188817	22
8162586	11046	ENSG00000130958	solute carrier family 35 member D2	SLC35D2	6.88681	5.90907	0.000595249	0.00875918	0.233447	22
8056860	7456	ENSG00000115935	WAS/WASL interacting protein family member 1	WIPF1	11.2177	5.90609	0.000597672	0.00876827	0.182647	22
7995755	55239	ENSG00000087263	2-oxoglutarate and iron dependent oxygenase domain containing 1	OGFOD1	7.77672	5.89472	0.000607006	0.00885836	0.229237	22
7961798	6660	ENSG00000134532	SRY-box transcription factor 5	SOX5	6.09324	5.89085	0.000610219	0.0088919	0.281822	22
7990774	5923	ENSG00000058335	Ras protein specific guanine nucleotide releasing factor 1	RASGRF1	4.84275	5.88987	0.000611033	0.00889708	0.158232	17
7909898	375056	ENSG00000154305	MIA SH3 domain ER export factor 3	MIA3	8.62286	5.87993	0.000619366	0.00897863	0.175036	17
7943019	84767	ENSG00000124900	tripartite motif-containing 51	TRIM51	4.59394	5.87988	0.000619407	0.00897863	0.291899	22
8151549	3612	ENSG00000133731	inositol monophosphatase 1	IMPA1	8.23548	5.87165	0.000626388	0.00906629	0.178667	17
7963410	286887	ENSG00000170465	keratin 6C	KRT6C	6.19205	5.85418	0.000641481	0.00923656	0.182663	19
8150419	79698	ENSG00000165061	zinc finger matrin-type 4	ZMAT4	5.01577	5.85146	0.000643861	0.00925885	0.265858	22
7989806	54878	ENSG00000074603	dipeptidyl peptidase 8	DPP8	8.6533	5.84331	0.000651059	0.00933986	0.197072	19
8005765	26118	ENSG00000109046	WD repeat and SOCS box containing 1	WSB1	9.13271	5.83333	0.000659973	0.00942597	0.235396	22
8021181	677769	ENSG00000267322	small Cajal body-specific RNA 17	SCARNA17	10.1622	5.81329	0.000678241	0.00960216	0.9695	21
8172580	778	ENSG00000102001	calcium voltage-gated channel subunit alpha1 F	CACNA1F	5.11837	5.80522	0.00068574	0.00965903	0.169638	22
7944285	372	ENSG00000095139	archain 1	ARCN1	9.3916	5.80278	0.000688023	0.00967233	0.182755	19
8069574	54149	ENSG00000154642	chromosome 21 open reading frame 91	C21orf91	7.13866	5.80261	0.000688178	0.00967233	0.190517	22
8161648	687	ENSG00000119138	KLF transcription factor 9	KLF9	8.76809	5.77864	0.000711023	0.00992237	0.26383	22
8138613	26031	ENSG00000070882	oxysterol binding protein like 3	OSBPL3	6.85362	5.7735	0.000716029	0.00996458	0.232971	22
7904086	9860	ENSG00000198799	leucine rich repeats and immunoglobulin like domains 2	LRIG2	8.13327	5.76923	0.000720202	0.0100137	0.283168	21
8002289	7014	ENSG00000132604	telomeric repeat binding factor 2	TERF2	7.67464	5.76024	0.000729074	0.0100952	0.161331	19
8093130	165918	ENSG00000163961	ring finger protein 168	RNF168	8.03779	5.7344	0.000755208	0.0103742	0.230863	17
7923034	8707	ENSG00000162630	beta-1,3-galactosyltransferase 2	B3GALT2	4.61607	5.73315	0.000756488	0.0103845	0.267728	22
8093039	255812	ENSG00000185485	SDHA pseudogene 1	SDHAP1	9.57085	5.72768	0.000762154	0.0104475	0.232214	22
8078110	23473	ENSG00000131375	calpain 7	CAPN7	9.12857	5.72391	0.00076607	0.010483	0.205118	21
7928531	100131213	ENSG00000237149	ZNF503 antisense RNA 2	ZNF503-AS2	5.45545	5.71979	0.000770387	0.0105232	0.285837	17
8083569	25976	ENSG00000163659	TCDD inducible poly(ADP-ribose) polymerase	TIPARP	10.2366	5.71819	0.000772068	0.0105314	0.300577	22
8144281	9639	ENSG00000104728	Rho guanine nucleotide exchange factor 10	ARHGEF10	5.27581	5.71042	0.000780282	0.0106359	0.146826	22
8107934	441108		IRF1 antisense RNA 1	IRF1-AS1	8.09752	5.69511	0.000796736	0.0108071	0.166009	22
7915882	9813	ENSG00000159658	EF-hand calcium binding domain 14	EFCAB14	10.0355	5.68881	0.000803595	0.0108774	0.155111	22
7962312	225	ENSG00000173208	ATP binding cassette subfamily D member 2	ABCD2	7.31608	5.68077	0.000812449	0.0109758	0.436973	22
8158686	8939	ENSG00000107164	far upstream element binding protein 3	FUBP3	8.01529	5.68067	0.000812563	0.0109758	0.331747	21
8055606	79712	ENSG00000121964	glycosyltransferase like domain containing 1	GTDC1	7.72272	5.67073	0.000823638	0.0110946	0.177183	22
8086048	643853	ENSG00000188167	transmembrane protein with metallophosphoesterase domain	TMPPE	7.07739	5.669	0.000825582	0.0110976	0.163299	22
8108080	23338	ENSG00000043143	jade family PHD finger 2	JADE2	8.66959	5.66219	0.000833275	0.0111465	0.21175	22
8140828	6717	ENSG00000075142	sorcin	SRI	9.54725	5.66172	0.000833805	0.0111465	0.158496	17
8084092	4711	ENSG00000136521	NADH:ubiquinone oxidoreductase subunit B5	NDUFB5	8.96033	5.65963	0.000836185	0.0111629	0.25466	22
8042066	112942	ENSG00000163001	cilia and flagella associated protein 36	CFAP36	6.25942	5.65631	0.000839981	0.0111779	0.333123	21
7962499	9169	ENSG00000139218	SR-related CTD associated factor 11	SCAF11	9.20711	5.64923	0.000848118	0.0112449	0.203436	19
7990283	342096	ENSG00000159289	golgin A6 family member A	GOLGA6A	5.45474	5.65021	0.00084699	0.0112449	0.153289	22
8044499	6574	ENSG00000144136	solute carrier family 20 member 1	SLC20A1	9.52231	5.63701	0.000862356	0.0113948	0.184075	22
8015607	6774	ENSG00000168610	signal transducer and activator of transcription 3	STAT3	11.0157	5.63231	0.000867891	0.0114602	0.206099	19
8012416	284029	ENSG00000178977	long intergenic non-protein coding RNA 324	LINC00324	5.39809	5.62012	0.000882427	0.0115656	0.20842	22
7934161	5551	ENSG00000180644	perforin 1	PRF1	9.0009	5.58787	0.000922049	0.0119647	0.543034	22
8155214	9833	ENSG00000165304	maternal embryonic leucine zipper kinase	MELK	4.32287	5.58782	0.000922113	0.0119647	0.198641	17
8126360	9477	ENSG00000124641	mediator complex subunit 20	MED20	6.84393	5.56193	0.000955217	0.012255	0.268108	22
7974207	4247	ENSG00000168282	alpha-1,6-mannosyl-glycoprotein 2-beta-N-acetylglucosaminyltransferase	MGAT2	6.16521	5.56083	0.000956653	0.0122573	0.189445	22
8047272	26010	ENSG00000196141	spermatogenesis associated serine rich 2 like	SPATS2L	6.42923	5.5596	0.000958248	0.0122623	0.398358	22
7907024	57645	ENSG00000143157	pogo transposable element derived with KRAB domain	POGK	8.87734	5.55399	0.0009656	0.012308	0.141243	22
8044236	9648	ENSG00000135968	GRIP and coiled-coil domain containing 2	GCC2	9.46221	5.5435	0.000979504	0.012419	0.282672	21
8155327	219	ENSG00000137124	aldehyde dehydrogenase 1 family member B1	ALDH1B1	5.93897	5.54376	0.00097915	0.012419	0.229356	22
8124994	57827	ENSG00000204439	chromosome 6 open reading frame 47	C6orf47	7.08945	5.54079	0.00098312	0.0124324	0.301551	22
8104166	6389	ENSG00000073578	succinate dehydrogenase complex flavoprotein subunit A	SDHA	9.71876	5.53976	0.000984501	0.0124417	0.197151	22
7948864	6811	ENSG00000162236	syntaxin 5	STX5	9.02404	5.53832	0.000986429	0.012458	0.147496	21
8118544	101929163	ENSG00000225914	TSBP1 and BTNL2 antisense RNA 1	TSBP1-AS1	5.30018	5.5377	0.00098727	0.0124605	0.224855	17
7921625	114836	ENSG00000162739	SLAM family member 6	SLAMF6	8.53849	5.5363	0.000989155	0.0124762	0.532974	22
8009602	124602	ENSG00000196169	kinesin family member 19	KIF19	5.43324	5.53464	0.000991392	0.0124882	0.188656	17
8117476	10384	ENSG00000111801	butyrophilin subfamily 3 member A3	BTN3A3	8.54214	5.52975	0.00099802	0.0125392	0.322072	22
7957417	160335	ENSG00000179104	transmembrane O-mannosyltransferase targeting cadherins 2	TMTC2	5.47049	5.4674	0.00108646	0.0133313	0.251061	22
7916045	2060	ENSG00000085832	epidermal growth factor receptor pathway substrate 15	EPS15	9.40908	5.46459	0.00109062	0.013357	0.149624	22
8031293	3803	ENSG00000275407	killer cell immunoglobulin like receptor, two Ig domains and long cytoplasmic tail 2	KIR2DL2	9.45013	5.44418	0.00112137	0.0136049	0.421279	22
8068363	114036	ENSG00000227456	long intergenic non-protein coding RNA 310	LINC00310	4.76823	5.4375	0.0011316	0.0137205	0.19164	22
8084891	131583	ENSG00000185112	family with sequence similarity 43 member A	FAM43A	7.04938	5.43468	0.00113596	0.0137648	0.316473	22
8101467	113510	ENSG00000163312	helicase, POLQ like	HELQ	7.26214	5.42651	0.00114867	0.0138755	0.24466	21
7924107	9926	ENSG00000123684	lysophosphatidylglycerol acyltransferase 1	LPGAT1	7.57021	5.42522	0.00115069	0.0138912	0.210165	22
8008321	80221	ENSG00000167107	acyl-CoA synthetase family member 2	ACSF2	6.01755	5.42194	0.00115584	0.0139274	0.251129	22
8135594	857	ENSG00000105974	caveolin 1	CAV1	5.24636	5.404	0.00118443	0.0141317	0.228975	17
8121095	22881	ENSG00000135299	ankyrin repeat domain 6	ANKRD6	5.78588	5.39267	0.00120285	0.0142853	0.283379	21
8147079	85444	ENSG00000133739	leucine rich repeat and coiled-coil centrosomal protein 1	LRRCC1	5.59836	5.39288	0.0012025	0.0142853	0.293549	22
8163896	2040	ENSG00000148175	stomatin	STOM	8.8459	5.38999	0.00120723	0.0143095	0.305554	22
8100328	64854	ENSG00000109189	ubiquitin specific peptidase 46	USP46	6.86812	5.3791	0.00122528	0.0144767	0.21716	22
8038093	114783	ENSG00000142235	lemur tyrosine kinase 3	LMTK3	5.96671	5.37864	0.00122604	0.014477	0.168486	22
8084917	440993		MIR570 host gene	MIR570HG	7.00539	5.37407	0.00123369	0.0145232	0.374575	22
7930454	27250	ENSG00000150593	programmed cell death 4	PDCD4	10.4871	5.3659	0.00124749	0.0146589	0.322555	21
8174134	158931	ENSG00000204071	transcription elongation factor A like 6	TCEAL6	6.04606	5.36603	0.00124726	0.0146589	0.215958	22
7975066	9495	ENSG00000179841	A-kinase anchoring protein 5	AKAP5	5.25465	5.36463	0.00124965	0.0146754	0.241536	16
8097717	79658	ENSG00000071205	Rho GTPase activating protein 10	ARHGAP10	5.41336	5.34308	0.00128685	0.0150214	0.204936	22
8116559	3662	ENSG00000137265	interferon regulatory factor 4	IRF4	9.24774	5.32234	0.0013237	0.0153319	0.205483	16
8150988	444	ENSG00000198363	aspartate beta-hydroxylase	ASPH	6.3004	5.31304	0.00134056	0.015481	0.175422	16
7961371	80824	ENSG00000111266	dual specificity phosphatase 16	DUSP16	7.83226	5.31131	0.00134374	0.0155085	0.342776	22
7943984	7704	ENSG00000109906	zinc finger and BTB domain containing 16	ZBTB16	7.313	5.30851	0.00134886	0.0155584	0.265103	22
8042830	10797	ENSG00000065911	methylenetetrahydrofolate dehydrogenase (NADP+ dependent) 2, methenyltetrahydrofolate cyclohydrolase	MTHFD2	8.20583	5.30652	0.00135252	0.0155841	0.23909	17
7975224	1965	ENSG00000134001	eukaryotic translation initiation factor 2 subunit alpha	EIF2S1	8.88782	5.30002	0.00136455	0.0156834	0.185931	19
7961182	3822	ENSG00000205809	killer cell lectin like receptor C2	KLRC2	4.97595	5.29914	0.00136617	0.0156928	0.363816	22
8143054	231	ENSG00000085662	aldo-keto reductase family 1 member B	AKR1B1	9.56712	5.29095	0.00138149	0.0158126	0.184413	22
8173848	139324	ENSG00000165259	highly divergent homeobox	HDX	4.78847	5.28769	0.00138765	0.0158738	0.1903	22
7931899	3601	ENSG00000134470	interleukin 15 receptor subunit alpha	IL15RA	6.92756	5.27714	0.00140771	0.0160465	0.189623	22
8052443	9736	ENSG00000115464	ubiquitin specific peptidase 34	USP34	10.1974	5.27538	0.00141108	0.0160485	0.153932	19
8066498	8785	ENSG00000124159	matrilin 4	MATN4	5.59543	5.27562	0.00141062	0.0160485	0.179617	21
8093839	27065	ENSG00000168824	neuronal vesicle trafficking associated 1	NSG1	5.14722	5.27098	0.00141956	0.0161343	0.232713	22
8116807	154007	ENSG00000168566	small nuclear ribonucleoprotein U11/U12 subunit 48	SNRNP48	8.10852	5.26951	0.0014224	0.0161447	0.19421	19
8098637	285440	ENSG00000145476	cytochrome P450 family 4 subfamily V member 2	CYP4V2	8.20441	5.26617	0.00142889	0.0162025	0.221667	22
8091120	256356	ENSG00000175066	glycerol kinase 5	GK5	6.88426	5.26572	0.00142976	0.0162028	0.250809	22
8088247	50650	ENSG00000163947	Rho guanine nucleotide exchange factor 3	ARHGEF3	8.83879	5.2651	0.00143098	0.0162072	0.213037	22
7953735	349196		long intergenic non-protein coding RNA 965	LINC00965	7.31843	5.26176	0.00143749	0.0162619	0.321739	22
7917516	2633	ENSG00000117228	guanylate binding protein 1	GBP1	9.24092	5.25601	0.00144878	0.0163801	0.449423	16
7939329	8050	ENSG00000110435	pyruvate dehydrogenase complex component X	PDHX	8.32399	5.25112	0.00145845	0.0164608	0.1694	17
7948982	54979	ENSG00000133328	phospholipase A and acyltransferase 2	PLAAT2	4.45735	5.24472	0.00147122	0.0165376	0.195464	22
8117510	10473	ENSG00000182952	high mobility group nucleosomal binding domain 4	HMGN4	9.05319	5.23977	0.00148115	0.0166012	0.219926	22
7950983	26973	ENSG00000110172	cysteine and histidine rich domain containing 1	CHORDC1	8.56588	5.2388	0.00148313	0.0166127	0.221497	17
7980891	123036	ENSG00000165929	tandem C2 domains, nuclear	TC2N	10.4909	5.2369	0.00148697	0.0166376	0.27229	22
8130598	80350	ENSG00000213071	lipoprotein(a) like 2, pseudogene	LPAL2	5.03636	5.23468	0.00149146	0.0166687	0.36442	22
7931187	9184	ENSG00000154473	BUB3 mitotic checkpoint protein	BUB3	8.91583	5.22105	0.00151938	0.0169417	0.186682	21
8062571	81610	ENSG00000101447	family with sequence similarity 83 member D	FAM83D	6.33825	5.22022	0.00152111	0.0169488	0.178976	22
8029856	2909	ENSG00000160007	Rho GTPase activating protein 35	ARHGAP35	7.602	5.19666	0.00157067	0.0174136	0.232672	22
8089062	56650	ENSG00000080822	claudin domain containing 1	CLDND1	10.3552	5.19134	0.00158207	0.0175001	0.167159	22
8036820	284323	ENSG00000197782	zinc finger protein 780A	ZNF780A	5.97057	5.1859	0.00159383	0.0175801	0.328004	22
7980990	84520	ENSG00000170270	GON7 subunit of KEOPS complex	GON7	6.46	5.17843	0.00161011	0.0177294	0.196513	16
8145136	5533	ENSG00000120910	protein phosphatase 3 catalytic subunit gamma	PPP3CC	8.68941	5.17149	0.00162539	0.0178502	0.138889	16
8078991	285267	ENSG00000177873	zinc finger protein 619	ZNF619	5.67912	5.16079	0.00164922	0.0180171	0.231309	22
8149835	4747	ENSG00000277586	neurofilament light chain	NEFL	4.92848	5.15574	0.0016606	0.0180906	0.203314	22
8091141	54464	ENSG00000114127	5'-3' exoribonuclease 1	XRN1	10.0316	5.15497	0.00166233	0.0180993	0.186091	19
8090960	51163	ENSG00000138231	debranching RNA lariats 1	DBR1	6.2379	5.15309	0.0016666	0.0181356	0.21064	22
8066038	84174	ENSG00000101082	Src like adaptor 2	SLA2	8.55269	5.14232	0.00169119	0.018322	0.480489	22
8086595	2829	ENSG00000173578	X-C motif chemokine receptor 1	XCR1	5.43807	5.14257	0.00169062	0.018322	0.173019	17
8174767	55026	ENSG00000125355	transmembrane protein 255A	TMEM255A	4.94009	5.13657	0.00170447	0.0184238	0.252934	22
8112007	133418	ENSG00000170571	embigin	EMB	9.84717	5.12463	0.00173239	0.0186536	0.169733	22
8049187	80303	ENSG00000115468	EF-hand domain family member D1	EFHD1	6.16794	5.12025	0.00174274	0.0187125	0.225505	22
8112020	4338	ENSG00000164172	molybdenum cofactor synthesis 2	MOCS2	7.65729	5.11803	0.00174802	0.0187485	0.187882	22
8088642	26018	ENSG00000144749	leucine rich repeats and immunoglobulin like domains 1	LRIG1	7.58135	5.1082	0.00177156	0.0189174	0.305353	22
7934334	118491	ENSG00000156042	cilia and flagella associated protein 70	CFAP70	4.27261	5.10331	0.00178339	0.0190019	0.258619	22
7954407	55907	ENSG00000111726	cytidine monophosphate N-acetylneuraminic acid synthetase	CMAS	6.91434	5.10032	0.00179065	0.0190584	0.198919	21
8107868	56990	ENSG00000158985	CDC42 small effector 2	CDC42SE2	11.7321	5.08885	0.00181881	0.0192737	0.212786	19
8170390	3423	ENSG00000010404	iduronate 2-sulfatase	IDS	10.8463	5.08506	0.00182821	0.0193416	0.163331	22
8053073	57835	ENSG00000188687	solute carrier family 4 member 5	SLC4A5	5.94414	5.08173	0.00183652	0.0193978	0.238797	21
8104760	6897	ENSG00000113407	threonyl-tRNA synthetase 1	TARS1	7.4926	5.08122	0.00183778	0.0194006	0.147319	21
8006119	494335	ENSG00000283935	microRNA 423	MIR423	6.64118	5.07844	0.00184475	0.0194229	0.174478	21
8124498	7754	ENSG00000204789	zinc finger protein 204, pseudogene	ZNF204P	4.60873	5.07863	0.00184426	0.0194229	0.420662	22
7911283	343173	ENSG00000196539	olfactory receptor family 2 subfamily T member 3	OR2T3	5.07941	5.07475	0.00185403	0.0194874	0.26618	22
7918634	10745	ENSG00000116793	putative homeodomain transcription factor 1	PHTF1	5.82849	5.07194	0.00186112	0.0195514	0.194408	17
8012212	57659	ENSG00000174282	zinc finger and BTB domain containing 4	ZBTB4	8.4093	5.06691	0.00187392	0.0196221	0.240802	22
7955217	65244	ENSG00000123352	spermatogenesis associated serine rich 2	SPATS2	6.77495	5.06464	0.00187971	0.019651	0.214129	22
8163629	944	ENSG00000106952	TNF superfamily member 8	TNFSF8	10.4794	5.06098	0.00188908	0.0197277	0.247634	22
7910680	7107	ENSG00000077585	G protein-coupled receptor 137B	GPR137B	8.35001	5.05895	0.00189432	0.0197505	0.214682	17
7961187	3821	ENSG00000134545	killer cell lectin like receptor C1	KLRC1	5.64442	5.05944	0.00189304	0.0197505	0.352165	22
8164165	3309	ENSG00000044574	heat shock protein family A (Hsp70) member 5	HSPA5	11.3102	5.05327	0.00190899	0.0198503	0.178576	22
7937915	6240	ENSG00000167325	ribonucleotide reductase catalytic subunit M1	RRM1	7.88933	5.04989	0.0019178	0.0199074	0.222158	22
8074944	91319	ENSG00000099958	derlin 3	DERL3	6.84081	5.04775	0.00192338	0.0199252	0.178121	22
7961386	55507	ENSG00000111291	G protein-coupled receptor class C group 5 member D	GPRC5D	5.35002	5.03589	0.00195467	0.0202246	0.278563	22
8157761	10783	ENSG00000119408	NIMA related kinase 6	NEK6	7.37501	5.02708	0.00197822	0.0204062	0.244634	22
7897801	26829	ENSG00000199347	RNA, U5E small nuclear 1	RNU5E-1	9.91067	5.02124	0.00199399	0.0205145	0.221376	16
8042270	7360	ENSG00000169764	UDP-glucose pyrophosphorylase 2	UGP2	7.32989	5.01991	0.00199761	0.0205197	0.247943	22
8047086	4664	ENSG00000138386	NGFI-A binding protein 1	NAB1	6.45701	5.01652	0.00200684	0.0205812	0.213731	22
8091009	5291	ENSG00000051382	phosphatidylinositol-4,5-bisphosphate 3-kinase catalytic subunit beta	PIK3CB	8.18981	5.01359	0.00201485	0.0206321	0.211293	19
8020684	59340	ENSG00000134489	histamine receptor H4	HRH4	5.56285	5.00638	0.0020347	0.0207573	0.369211	22
8020419	100302135	ENSG00000221493	microRNA 320c-1	MIR320C1	5.08483	5.00008	0.00205223	0.0209142	0.206748	19
7965900	374470	ENSG00000179088	chromosome 12 open reading frame 42	C12orf42	6.45716	4.98936	0.00208235	0.0211324	0.222347	22
8070269	10311	ENSG00000157538	VPS26 endosomal protein sorting factor C	VPS26C	9.34112	4.98778	0.00208684	0.0211418	0.14729	22
8058147	53938	ENSG00000240344	peptidylprolyl isomerase like 3	PPIL3	8.51756	4.9835	0.00209901	0.0212239	0.256464	22
7905116	51177	ENSG00000023902	pleckstrin homology domain containing O1	PLEKHO1	8.89074	4.97825	0.00211406	0.0213427	0.276557	19
7903717	406974	ENSG00000284443	microRNA 197	MIR197	7.23855	4.96637	0.00214849	0.0216229	0.203806	22
7987650	4058	ENSG00000062524	leukocyte receptor tyrosine kinase	LTK	5.3861	4.96236	0.00216022	0.021696	0.210432	22
8037408	3783	ENSG00000104783	potassium calcium-activated channel subfamily N member 4	KCNN4	6.19236	4.96156	0.00216257	0.0217084	0.252778	21
8034034	9817	ENSG00000079999	kelch like ECH associated protein 1	KEAP1	6.31664	4.95918	0.00216958	0.0217675	0.209428	22
7938563	406	ENSG00000133794	basic helix-loop-helix ARNT like 1	BMAL1	8.50373	4.95657	0.0021773	0.0218111	0.290391	19
8002283	146456	ENSG00000157315	transmembrane p24 trafficking protein 6	TMED6	4.83862	4.94743	0.00220451	0.0220383	0.324223	21
7914141	6118	ENSG00000117748	replication protein A2	RPA2	6.41288	4.93847	0.00223156	0.0222514	0.240633	22
7971150	10186	ENSG00000183722	LHFPL tetraspan subfamily member 6	LHFPL6	5.84315	4.93456	0.00224345	0.0223471	0.147935	22
7915504	64834	ENSG00000066322	ELOVL fatty acid elongase 1	ELOVL1	8.8293	4.92686	0.00226704	0.0225127	0.234306	22
7898594	3362	ENSG00000158748	5-hydroxytryptamine receptor 6	HTR6	5.36934	4.92576	0.00227045	0.0225351	0.194974	22
7951485	54733	ENSG00000110660	solute carrier family 35 member F2	SLC35F2	6.6522	4.92283	0.0022795	0.0225925	0.270047	22
8043474	3514	ENSG00000211592	immunoglobulin kappa constant	IGKC	9.87714	4.89901	0.00235454	0.0231333	0.287414	22
8115765	23291	ENSG00000072803	F-box and WD repeat domain containing 11	FBXW11	7.94936	4.89374	0.00237145	0.023276	0.186864	19
8034342	100529855	ENSG00000213297	ZNF625-ZNF20 readthrough (NMD candidate)	ZNF625-ZNF20	6.14581	4.88391	0.00240336	0.0234942	0.19145	22
7907531	9293	ENSG00000203737	G protein-coupled receptor 52	GPR52	7.64523	4.87436	0.00243475	0.0237174	0.34393	22
7989365	6095	ENSG00000069667	RAR related orphan receptor A	RORA	9.49614	4.8645	0.0024676	0.0239996	0.244186	22
7991386	10519	ENSG00000185043	calcium and integrin binding 1	CIB1	9.38796	4.86317	0.00247206	0.0240086	0.409586	21
7985809	11057	ENSG00000140526	abhydrolase domain containing 2, acylglycerol lipase	ABHD2	8.85171	4.8544	0.0025017	0.0242239	0.200603	16
8142079	100130771	ENSG00000185055	EF-hand calcium binding domain 10	EFCAB10	4.60512	4.84067	0.00254882	0.0245899	0.277117	22
8041644	130271	ENSG00000152527	pleckstrin homology, MyTH4 and FERM domain containing H2	PLEKHH2	4.31241	4.83517	0.00256796	0.0246687	0.265439	22
8056890	1123	ENSG00000128656	chimerin 1	CHN1	5.06015	4.82858	0.00259106	0.0248169	0.171086	22
8082916	53833	ENSG00000174564	interleukin 20 receptor subunit beta	IL20RB	5.53973	4.82548	0.002602	0.0248849	0.189079	22
8138108	11014	ENSG00000136240	KDEL endoplasmic reticulum protein retention receptor 2	KDELR2	8.51459	4.82333	0.00260959	0.0249452	0.154098	22
8047692	1493	ENSG00000163599	cytotoxic T-lymphocyte associated protein 4	CTLA4	8.11052	4.8224	0.00261288	0.0249644	0.249444	16
8047097	2744	ENSG00000115419	glutaminase	GLS	8.67875	4.82103	0.00261775	0.0249773	0.213404	22
7953418	3902	ENSG00000089692	lymphocyte activating 3	LAG3	5.64738	4.82002	0.00262137	0.0249841	0.164255	22
7974835	5583	ENSG00000027075	protein kinase C eta	PRKCH	11.3283	4.81157	0.00265163	0.0251245	0.159154	22
7952325	3312	ENSG00000109971	heat shock protein family A (Hsp70) member 8	HSPA8	12.5672	4.81012	0.00265688	0.025129	0.163596	22
8042487	64395	ENSG00000087338	germ cell-less 1, spermatogenesis associated	GMCL1	8.69951	4.80786	0.00266504	0.025129	0.208762	21
8120758	26054	ENSG00000112701	SUMO specific peptidase 6	SENP6	9.09864	4.80795	0.00266471	0.025129	0.143857	22
8118667	10627	ENSG00000101608	myosin light chain 12A	MYL12A	9.66897	4.80266	0.00268393	0.0252703	0.133526	17
8075616	8224	ENSG00000185666	synapsin III	SYN3	5.41712	4.80173	0.00268734	0.0252902	0.132849	16
8180377	439921	ENSG00000182534	matrix remodeling associated 7	MXRA7	7.57805	4.79887	0.00269779	0.0253331	0.328392	22
8083901	64778	ENSG00000075420	fibronectin type III domain containing 3B	FNDC3B	8.63745	4.79419	0.002715	0.0253777	0.199289	22
7919715	81611	ENSG00000143401	acidic nuclear phosphoprotein 32 family member E	ANP32E	7.16855	4.79244	0.00272145	0.0253917	0.198192	17
8009653	11314	ENSG00000167851	CD300a molecule	CD300A	8.09473	4.78886	0.00273474	0.0253917	0.36633	22
8107691	51808	ENSG00000164902	phosphorylated adaptor for RNA export	PHAX	7.411	4.78947	0.00273245	0.0253917	0.186373	17
8109620	7265	ENSG00000113312	tetratricopeptide repeat domain 1	TTC1	6.80148	4.78992	0.00273081	0.0253917	0.256212	21
7898623	127733	ENSG00000162543	UBX domain protein 10	UBXN10	4.87745	4.75532	0.00286224	0.0261468	0.231173	22
8092765	151963	ENSG00000180611	Mab-21 domain containing 2	MB21D2	6.68472	4.75605	0.00285937	0.0261468	0.328991	17
7925749	127068	ENSG00000183310	olfactory receptor family 2 subfamily T member 34	OR2T34	5.0718	4.75284	0.0028719	0.0261895	0.265384	22
8123274	4216	ENSG00000085511	mitogen-activated protein kinase kinase kinase 4	MAP3K4	8.00596	4.74065	0.00291984	0.0265147	0.154202	22
7962579	347902	ENSG00000139211	adhesion molecule with Ig like domain 2	AMIGO2	5.74229	4.73865	0.00292777	0.0265743	0.190744	22
8032926	5802	ENSG00000105426	protein tyrosine phosphatase receptor type S	PTPRS	7.14821	4.73677	0.00293526	0.0266298	0.280481	22
7937020	4288	ENSG00000148773	marker of proliferation Ki-67	MKI67	6.56086	4.72441	0.00298497	0.0269299	0.356491	17
7936884	9679	ENSG00000189319	family with sequence similarity 53 member B	FAM53B	8.70773	4.72283	0.00299135	0.026941	0.186026	22
8038942	9668	ENSG00000256087	zinc finger protein 432	ZNF432	6.85735	4.7204	0.00300127	0.0270142	0.229709	19
8090469	2624	ENSG00000179348	GATA binding protein 2	GATA2	6.43631	4.71673	0.00301625	0.0270738	0.321165	22
8134621	23660	ENSG00000196652	zinc finger with KRAB and SCAN domains 5	ZKSCAN5	6.52565	4.71522	0.00302246	0.027092	0.183554	21
7948330	219968	ENSG00000198283	olfactory receptor family 5 subfamily B member 21	OR5B21	5.44483	4.7126	0.00303321	0.0271382	0.317041	22
8167763	64061	ENSG00000184205	TSPY like 2	TSPYL2	9.03206	4.71197	0.00303581	0.0271428	0.284375	19
7973902	6729	ENSG00000100883	signal recognition particle 54	SRP54	8.67515	4.70582	0.00306127	0.0272926	0.277947	19
8137448	63917	ENSG00000178234	polypeptide N-acetylgalactosaminyltransferase 11	GALNT11	8.39649	4.7052	0.00306385	0.0272992	0.230263	22
7988286	80208	ENSG00000104133	SPG11 vesicle trafficking associated, spatacsin	SPG11	8.16841	4.70204	0.00307704	0.027379	0.216484	22
8160260	54796	ENSG00000173068	basonuclin 2	BNC2	5.52457	4.70065	0.00308285	0.0273806	0.341796	22
8012403	9212	ENSG00000178999	aurora kinase B	AURKB	6.50693	4.69882	0.00309053	0.0274112	0.145902	17
7980605	54207	ENSG00000100433	potassium two pore domain channel subfamily K member 10	KCNK10	5.21684	4.6977	0.00309524	0.0274359	0.173273	22
8022674	1000	ENSG00000170558	cadherin 2	CDH2	4.95899	4.69664	0.00309969	0.0274548	-0.182667	17
7984932	192683	ENSG00000198794	secretory carrier membrane protein 5	SCAMP5	6.00476	4.69502	0.00310651	0.0274858	0.219186	22
7944667	6653	ENSG00000137642	sortilin related receptor 1	SORL1	10.7728	4.68758	0.00313806	0.0276936	0.146046	22
7946292	51700	ENSG00000166394	cytochrome b5 reductase 2	CYB5R2	5.00796	4.68217	0.0031612	0.0277716	0.186726	17
7966621	10993	ENSG00000135094	serine dehydratase	SDS	5.3626	4.67931	0.00317352	0.0278421	0.5222	21
7984662	55889	ENSG00000215186	golgin A6 family member B	GOLGA6B	5.43079	4.67672	0.0031847	0.0278898	0.147605	22
8089993	54554	ENSG00000196981	WD repeat domain 5B	WDR5B	6.3503	4.676	0.00318778	0.0279042	0.242478	22
7931665	100288687	ENSG00000260596	double homeobox 4	DUX4	6.25694	4.66943	0.00321635	0.028129	0.16943	22
8003503	2175	ENSG00000187741	FA complementation group A	FANCA	5.61925	4.65323	0.00328792	0.0285109	0.149432	22
8023646	596	ENSG00000171791	BCL2 apoptosis regulator	BCL2	7.8452	4.64485	0.00332553	0.0287089	0.254784	22
7920082	6097	ENSG00000143365	RAR related orphan receptor C	RORC	5.88019	4.63702	0.00336106	0.0289402	0.157778	22
7989493	51065	ENSG00000185088	ribosomal protein S27 like	RPS27L	6.86863	4.63508	0.00336991	0.0289505	0.1517	19
7963261	494150	ENSG00000257246	PHB1 pseudogene 19	PHB1P19	6.04081	4.63444	0.00337285	0.0289533	0.258773	22
8042040	400954	ENSG00000214595	EMAP like 6	EML6	5.87798	4.62433	0.00341946	0.029234	0.227483	16
7991695	100132979	ENSG00000175676	golgin A8 family member D, pseudogene	GOLGA8DP	6.18557	4.62278	0.00342665	0.029244	0.149762	21
7957737	7112	ENSG00000120802	thymopoietin	TMPO	9.08224	4.61678	0.0034547	0.0293929	0.1573	22
7908816	59352	ENSG00000133067	leucine rich repeat containing G protein-coupled receptor 6	LGR6	5.39134	4.6157	0.00345975	0.029423	0.340176	22
8057959	80055	ENSG00000197121	post-GPI attachment to proteins inositol deacylase 1	PGAP1	6.98301	4.60483	0.00351118	0.0297562	0.38578	21
7946661	27122	ENSG00000050165	dickkopf WNT signaling pathway inhibitor 3	DKK3	5.5701	4.58128	0.00362523	0.0304438	0.287873	21
8142345	9732	ENSG00000128512	dedicator of cytokinesis 4	DOCK4	6.34021	4.5797	0.003633	0.0304827	0.574365	21
8147469	10404	ENSG00000104324	carboxypeptidase Q	CPQ	8.35074	4.55394	0.00376226	0.0311368	0.250806	22
7917779	2730	ENSG00000023909	glutamate-cysteine ligase modifier subunit	GCLM	5.25293	4.55171	0.00377366	0.0312046	0.192766	22
8012226	9513	ENSG00000129245	FMR1 autosomal homolog 2	FXR2	7.68848	4.54446	0.00381096	0.031371	0.24142	21
8034565	1777	ENSG00000105612	deoxyribonuclease 2, lysosomal	DNASE2	6.63857	4.54473	0.00380957	0.031371	0.185422	22
7928369	9632	ENSG00000176986	SEC24 homolog C, COPII coat complex component	SEC24C	7.69575	4.54118	0.00382797	0.0314908	0.13652	22
7903619	6301	ENSG00000031698	seryl-tRNA synthetase 1	SARS1	8.56896	4.53526	0.00385885	0.0316664	0.224671	21
8112709	134359	ENSG00000152359	POC5 centriolar protein	POC5	7.55583	4.52806	0.00389672	0.0318829	0.215333	19
8168968	9737	ENSG00000198932	G protein-coupled receptor associated sorting protein 1	GPRASP1	7.52822	4.52722	0.00390116	0.0319057	0.284902	21
7980523	2957	ENSG00000165417	general transcription factor IIA subunit 1	GTF2A1	8.23742	4.52552	0.00391015	0.0319389	0.153619	22
7911287	391211	ENSG00000188558	olfactory receptor family 2 subfamily G member 6	OR2G6	4.89442	4.52422	0.00391705	0.0319416	0.205876	17
8000963	112755	ENSG00000099365	syntaxin 1B	STX1B	4.79399	4.52431	0.00391657	0.0319416	0.35337	21
7985147	55466	ENSG00000140403	DnaJ heat shock protein family (Hsp40) member A4	DNAJA4	7.38603	4.52085	0.00393504	0.0320211	0.176756	21
8139356	23386	ENSG00000015676	NudC domain containing 3	NUDCD3	7.65279	4.52108	0.00393382	0.0320211	0.170067	22
7983365	140691	ENSG00000185880	tripartite motif containing 69	TRIM69	4.72774	4.51916	0.00394408	0.0320812	0.201654	22
8097017	7368	ENSG00000174607	UDP glycosyltransferase 8	UGT8	6.15071	4.51809	0.00394977	0.0321006	0.19844	17
7910001	8560	ENSG00000143753	delta 4-desaturase, sphingolipid 1	DEGS1	8.30385	4.51666	0.00395745	0.0321289	0.175022	22
8143961	51422	ENSG00000106617	protein kinase AMP-activated non-catalytic subunit gamma 2	PRKAG2	8.1689	4.51622	0.00395984	0.0321289	0.131567	17
7919146	100874392		ankyrin repeat domain 20 family member A12, pseudogene	ANKRD20A12P	5.7824	4.51496	0.00396657	0.0321698	0.388694	17
8102513	101929762	ENSG00000293254	uncharacterized LOC101929762	LOC101929762	4.25979	4.50812	0.00400358	0.0324041	0.218805	21
7995926	84166	ENSG00000140853	NLR family CARD domain containing 5	NLRC5	9.46931	4.4969	0.00406496	0.0327762	0.240026	21
7904361	54855	ENSG00000183508	terminal nucleotidyltransferase 5C	TENT5C	9.66579	4.49403	0.00408083	0.0328732	0.184787	17
8076673	84247	ENSG00000188636	retrotransposon Gag like 6	RTL6	6.83661	4.489	0.00410876	0.0329952	0.218282	22
8179564	3833	ENSG00000237649	kinesin family member C1	KIFC1	5.3638	4.48894	0.00410911	0.0329952	0.199523	17
8115099	5159	ENSG00000113721	platelet derived growth factor receptor beta	PDGFRB	5.42834	4.48801	0.00411428	0.0330054	0.19023	22
8145122	23516	ENSG00000104635	solute carrier family 39 member 14	SLC39A14	5.63295	4.48793	0.00411475	0.0330054	0.166382	22
7921583	1314	ENSG00000122218	COPI coat complex subunit alpha	COPA	10.1397	4.4856	0.00412778	0.0330631	0.177789	21
7988414	2628	ENSG00000171766	glycine amidinotransferase	GATM	5.84437	4.48588	0.00412621	0.0330631	0.259464	22
7975793	10538	ENSG00000156127	basic leucine zipper ATF-like transcription factor	BATF	6.72857	4.48388	0.00413738	0.0331263	0.273854	17
7980547	6400	ENSG00000071537	SEL1L adaptor subunit of ERAD E3 ubiquitin ligase	SEL1L	8.69195	4.48017	0.00415829	0.0332252	0.212949	21
8051215	64080	ENSG00000171174	ribokinase	RBKS	6.00135	4.47931	0.00416313	0.0332366	0.164282	22
7953675	79923	ENSG00000111704	Nanog homeobox	NANOG	5.62986	4.47818	0.00416953	0.0332461	0.190277	22
8051012	10113	ENSG00000138073	prolactin regulatory element binding	PREB	7.36431	4.47369	0.00419498	0.0333948	0.25289	22
7972557	1880	ENSG00000169508	G protein-coupled receptor 183	GPR183	9.61272	4.46592	0.00423939	0.0336518	0.206872	17
7909568	51514	ENSG00000143476	denticleless E3 ubiquitin protein ligase homolog	DTL	6.62323	4.4651	0.00424415	0.0336758	0.251689	22
7960832	170482	ENSG00000198178	C-type lectin domain family 4 member C	CLEC4C	6.02356	4.46445	0.00424789	0.0336763	0.269549	22
8100378	402176	ENSG00000229585	ribosomal protein L21 pseudogene 44	RPL21P44	5.82371	4.45311	0.00431369	0.0340468	0.374188	22
8138824	9805	ENSG00000136193	secernin 1	SCRN1	7.96893	4.45168	0.00432209	0.0340918	0.232615	22
8060294	5133	ENSG00000188389	programmed cell death 1	PDCD1	6.10519	4.44751	0.00434657	0.0342229	0.153852	22
8009568	94015	ENSG00000141540	tweety family member 2	TTYH2	7.37309	4.44196	0.00437941	0.0343868	0.19777	22
8131666	3696	ENSG00000105855	integrin subunit beta 8	ITGB8	5.63093	4.43587	0.00441576	0.0345436	0.543819	19
7911281	401992	ENSG00000196240	olfactory receptor family 2 subfamily T member 2	OR2T2	5.38438	4.42989	0.00445167	0.0347023	0.275024	22
7966851	51347	ENSG00000135090	TAO kinase 3	TAOK3	8.81229	4.42376	0.00448885	0.0349325	0.178134	22
7921667	962	ENSG00000117091	CD48 molecule	CD48	11.436	4.4179	0.00452465	0.0351688	0.138183	22
8024687	27134	ENSG00000105289	tight junction protein 3	TJP3	6.1858	4.41814	0.00452321	0.0351688	0.159922	22
7945357	23410	ENSG00000142082	sirtuin 3	SIRT3	7.42758	4.41625	0.00453478	0.0352334	0.301331	21
7905544	6698	ENSG00000169474	small proline rich protein 1A	SPRR1A	5.5185	4.41544	0.0045398	0.0352584	0.159527	17
7964677	144577	ENSG00000174206	KICSTOR subunit 2	KICS2	6.91	4.41428	0.0045469	0.0352711	0.250171	21
7944152	3587	ENSG00000110324	interleukin 10 receptor subunit alpha	IL10RA	10.8855	4.41262	0.00455716	0.0353223	0.152582	22
8150906	54928	ENSG00000104331	3'(2'), 5'-bisphosphate nucleotidase 2	BPNT2	8.80263	4.41191	0.00456154	0.0353223	0.2209	17
7916120	51060	ENSG00000117862	thioredoxin domain containing 12	TXNDC12	9.32183	4.40872	0.00458132	0.0354391	0.162493	17
7978838	55172	ENSG00000165506	dynein axonemal assembly factor 2	DNAAF2	6.22726	4.40519	0.00460328	0.0355806	0.210298	22
8088803	317649	ENSG00000163412	eukaryotic translation initiation factor 4E family member 3	EIF4E3	9.31034	4.40408	0.00461021	0.0355917	0.187484	22
7985829	55215	ENSG00000140525	FA complementation group I	FANCI	6.6589	4.39701	0.00465461	0.0357858	0.202525	22
8055952	4929	ENSG00000153234	nuclear receptor subfamily 4 group A member 2	NR4A2	11.3294	4.39531	0.00466538	0.0358325	0.337095	22
7961198	10748	ENSG00000256667	killer cell lectin like receptor A1, pseudogene	KLRA1P	5.75708	4.39442	0.00467102	0.0358616	0.296759	19
7918504	5016	ENSG00000085465	oviductal glycoprotein 1	OVGP1	6.99974	4.3935	0.00467686	0.0358666	0.369799	21
8002987	56942	ENSG00000103121	C-X9-C motif containing 2	CMC2	9.9643	4.38629	0.00472276	0.0361161	0.152829	17
8112649	26049	ENSG00000198780	family with sequence similarity 169 member A	FAM169A	6.77821	4.38288	0.00474466	0.036255	0.286455	16
7995017	6810	ENSG00000103496	syntaxin 4	STX4	7.38313	4.37722	0.00478122	0.0364211	0.222182	21
7897561	23095	ENSG00000054523	kinesin family member 1B	KIF1B	7.21688	4.37654	0.00478563	0.0364374	0.18865	22
8138370	57037	ENSG00000106524	ankyrin repeat and MYND domain containing 2	ANKMY2	6.48544	4.37585	0.0047901	0.0364374	0.179538	22
8175336	541466	ENSG00000268940	cancer/testis antigen family 45 member A1	CT45A1	4.55859	4.37299	0.00480869	0.0365288	0.226899	16
7951397	834	ENSG00000137752	caspase 1	CASP1	7.91591	4.36826	0.00483959	0.0366616	0.364847	22
8160284	54801	ENSG00000147874	HAUS augmin like complex subunit 6	HAUS6	7.78633	4.36484	0.00486209	0.0367762	0.264096	21
8103206	55294	ENSG00000109670	F-box and WD repeat domain containing 7	FBXW7	7.82757	4.36309	0.00487363	0.0368183	0.140455	16
7933192	10151	ENSG00000226790	heterogeneous nuclear ribonucleoprotein A3 pseudogene 1	HNRNPA3P1	6.20683	4.35774	0.00490912	0.0370083	0.17083	19
7996947	80777	ENSG00000103018	cytochrome b5 type B	CYB5B	8.95469	4.35733	0.00491183	0.0370083	0.291891	22
7927784	84989	ENSG00000272767	JMJD1C antisense RNA 1	JMJD1C-AS1	5.52828	4.35343	0.00493785	0.0371611	0.146626	22
8149208	219445	ENSG00000214880	olfactory receptor family 7 subfamily E member 5 pseudogene	OR7E5P	6.81834	4.34959	0.00496362	0.0372828	0.207307	17
8088001	6787	ENSG00000114904	NIMA related kinase 4	NEK4	6.69233	4.34911	0.00496688	0.0372929	0.159407	22
8078738	9943	ENSG00000172939	oxidative stress responsive kinase 1	OXSR1	9.51901	4.34593	0.00498828	0.0373957	0.148849	17
8001133	79801	ENSG00000171241	SHC binding and spindle associated 1	SHCBP1	5.86469	4.34355	0.00500443	0.0374878	0.193672	17
7939197	10114	ENSG00000110422	homeodomain interacting protein kinase 3	HIPK3	9.05111	4.33454	0.00506591	0.0378172	0.133189	22
7972003	11278	ENSG00000118922	KLF transcription factor 12	KLF12	10.0172	4.3213	0.00515756	0.0382368	0.145804	22
7966089	1240	ENSG00000174600	chemerin chemokine-like receptor 1	CMKLR1	5.9874	4.3169	0.00518844	0.0383925	0.393623	22
8106107	79810	ENSG00000049883	pentatricopeptide repeat domain 2	PTCD2	6.90704	4.31275	0.00521772	0.0384626	0.145792	21
8116418	9945	ENSG00000131459	glutamine-fructose-6-phosphate transaminase 2	GFPT2	4.41473	4.30823	0.00524976	0.0386695	0.224386	22
8109507	3702	ENSG00000113263	IL2 inducible T cell kinase	ITK	10.0764	4.30347	0.00528367	0.0388603	0.37825	21
8003758	5048	ENSG00000007168	platelet activating factor acetylhydrolase 1b regulatory subunit 1	PAFAH1B1	8.76561	4.29756	0.00532618	0.0390841	0.218094	17
8162039	84267	ENSG00000165118	chromosome 9 open reading frame 64	C9orf64	4.99107	4.29778	0.00532455	0.0390841	0.300793	22
7959638	79867	ENSG00000168778	tectonic family member 2	TCTN2	6.07395	4.29599	0.00533753	0.0391527	0.177376	22
8128956	2534	ENSG00000010810	FYN proto-oncogene, Src family tyrosine kinase	FYN	10.3733	4.29525	0.00534287	0.0391548	0.143671	22
8083605	51319	ENSG00000174891	arginine and serine rich coiled-coil 1	RSRC1	7.72193	4.28999	0.00538103	0.0392693	0.140405	22
8100085	132789	ENSG00000163281	glucosamine-6-phosphate deaminase 2	GNPDA2	7.77397	4.28986	0.00538201	0.0392693	0.256506	17
7938128	144132	ENSG00000179532	dynein heavy chain domain 1	DNHD1	7.7585	4.28886	0.00538927	0.0392948	0.242263	22
8116020	10960	ENSG00000169223	lectin, mannose binding 2	LMAN2	11.0849	4.28213	0.00543866	0.0394507	0.174782	22
8058940	57695	ENSG00000135913	ubiquitin specific peptidase 37	USP37	7.04004	4.27778	0.00547081	0.0396079	0.221252	19
8141363	89122	ENSG00000146833	tripartite motif containing 4	TRIM4	7.47257	4.27774	0.00547109	0.0396079	0.197891	22
8176026	2316	ENSG00000196924	filamin A	FLNA	11.0661	4.27354	0.00550229	0.0397606	0.162113	22
8107613	6643	ENSG00000205302	sorting nexin 2	SNX2	10.4467	4.27043	0.00552553	0.0398915	0.170247	17
8099581	254251	ENSG00000178177	ligand dependent nuclear receptor corepressor like	LCORL	6.85993	4.26814	0.00554266	0.0399849	0.153698	22
8128606	84816	ENSG00000130347	reticulon 4 interacting protein 1	RTN4IP1	5.91026	4.26774	0.00554569	0.0399849	0.209321	21
7975292	5890	ENSG00000182185	RAD51 paralog B	RAD51B	6.93454	4.26452	0.00556996	0.040041	0.17274	22
8167220	280657	ENSG00000171483	SSX family member 6, pseudogene	SSX6P	4.6797	4.25751	0.00562305	0.0403332	0.191111	22
8153890	90987	ENSG00000198169	zinc finger protein 251	ZNF251	6.88292	4.25662	0.00562986	0.0403522	0.345097	21
8064844	5111	ENSG00000132646	proliferating cell nuclear antigen	PCNA	7.17708	4.25334	0.00565492	0.040487	0.22935	22
7943760	23235	ENSG00000170145	salt inducible kinase 2	SIK2	7.22851	4.25252	0.00566121	0.0405171	0.178935	22
7915516	112950	ENSG00000159479	mediator complex subunit 8	MED8	6.81343	4.25005	0.00568018	0.0406229	0.211869	17
8054227	51455	ENSG00000135945	REV1 DNA directed polymerase	REV1	7.46746	4.23898	0.00576593	0.0410849	0.198871	21
7929032	355	ENSG00000026103	Fas cell surface death receptor	FAS	8.0106	4.23861	0.00576881	0.0410903	0.245446	17
7989647	9768	ENSG00000166803	PCNA clamp associated factor	PCLAF	5.49056	4.2345	0.00580099	0.0411718	0.295436	17
8024792	10148	ENSG00000105246	Epstein-Barr virus induced 3	EBI3	5.89147	4.22675	0.0058622	0.0414063	0.137497	17
7943890	100132686	ENSG00000268472	uncharacterized LOC100132686	LOC100132686	5.76886	4.22003	0.00591576	0.0417088	0.346622	21
8042291	54812	ENSG00000119844	aftiphilin	AFTPH	8.7713	4.21674	0.00594219	0.0418192	0.16822	19
7934812	23063	ENSG00000062650	WAPL cohesin release factor	WAPL	8.63839	4.21644	0.00594459	0.041821	0.145322	21
8112668	51301	ENSG00000176928	glucosaminyl (N-acetyl) transferase 4	GCNT4	6.67528	4.21609	0.00594744	0.0418259	0.38061	21
8163825	7185	ENSG00000056558	TNF receptor associated factor 1	TRAF1	7.46653	4.21288	0.00597334	0.0419271	0.262233	21
8174684	55922	ENSG00000186416	NFKB repressing factor	NKRF	7.64422	4.21165	0.00598326	0.0419563	0.177311	22
8014282	79148	ENSG00000271447	matrix metallopeptidase 28	MMP28	5.2635	4.21083	0.00598996	0.0419881	0.137031	22
8142019	5001	ENSG00000164815	origin recognition complex subunit 5	ORC5	7.39949	4.20932	0.00600218	0.0420053	0.388551	21
7990894	440295	ENSG00000197978	golgin A6 family like 9	GOLGA6L9	7.0501	4.19906	0.00608617	0.0423848	0.305721	21
8010405	284129	ENSG00000181045	solute carrier family 26 member 11	SLC26A11	7.34925	4.19883	0.00608801	0.0423848	0.18372	21
8153043	57623	ENSG00000066827	zinc finger and AT-hook domain containing	ZFAT	7.4208	4.19748	0.00609921	0.0424323	0.151373	22
8087935	64943	ENSG00000168268	5'-nucleotidase domain containing 2	NT5DC2	6.42208	4.19189	0.0061455	0.042668	0.250016	22
8144089	64327	ENSG00000105983	limb development membrane protein 1	LMBR1	9.10094	4.1918	0.00614626	0.042668	0.214395	22
7905428	7286	ENSG00000143367	tuftelin 1	TUFT1	5.97702	4.18863	0.00617269	0.0427576	0.26049	22
7974387	6815	ENSG00000198252	serine/threonine/tyrosine interacting protein	STYX	9.17079	4.18373	0.00621374	0.0429522	0.170324	22
7906486	56833	ENSG00000158714	SLAM family member 8	SLAMF8	5.10329	4.17872	0.006256	0.0431561	0.221226	22
8016718	1101	ENSG00000136457	chondroadherin	CHAD	5.39211	4.17751	0.00626627	0.0431617	0.144471	22
8019071	100294362	ENSG00000263069	RNF213 antisense RNA 1	RNF213-AS1	5.25428	4.17312	0.0063036	0.0433113	0.19858	21
8140398	7532	ENSG00000170027	tyrosine 3-monooxygenase/tryptophan 5-monooxygenase activation protein gamma	YWHAG	7.67658	4.15893	0.0064258	0.0440108	0.141836	22
8102342	79071	ENSG00000170522	ELOVL fatty acid elongase 6	ELOVL6	4.95989	4.15668	0.0064454	0.0440692	0.211132	22
8073826	5465	ENSG00000186951	peroxisome proliferator activated receptor alpha	PPARA	6.22617	4.15512	0.00645908	0.0441454	0.168216	22
7923907	3586	ENSG00000136634	interleukin 10	IL10	6.58475	4.15263	0.00648084	0.0442318	0.313591	16
7955358	84987	ENSG00000178449	cytochrome c oxidase assembly factor COX14	COX14	7.55798	4.15215	0.00648508	0.0442399	0.226423	21
8041273	84272	ENSG00000119820	Yip1 domain family member 4	YIPF4	7.34354	4.14883	0.00651427	0.0443509	0.197729	21
7973918	283635	ENSG00000151327	family with sequence similarity 177 member A1	FAM177A1	5.02099	4.14776	0.00652369	0.0443596	0.337992	22
8055890	10254	ENSG00000115145	signal transducing adaptor molecule 2	STAM2	8.08606	4.14765	0.00652468	0.0443596	0.181439	16
8168179	1741	ENSG00000082458	discs large MAGUK scaffold protein 3	DLG3	4.66803	4.14818	0.00651995	0.0443596	0.19198	22
7999532	2935	ENSG00000103342	G1 to S phase transition 1	GSPT1	10.2992	4.14178	0.00657672	0.0446197	0.178354	19
8178205	3118	ENSG00000237541	major histocompatibility complex, class II, DQ alpha 2	HLA-DQA2	7.8464	4.1405	0.00658808	0.0446518	0.18902	22
8180349	7171	ENSG00000167460	tropomyosin 4	TPM4	8.83608	4.14047	0.00658835	0.0446518	0.180763	17
7969916	54841	ENSG00000134897	basic, immunoglobulin-like variable motif containing	BIVM	5.72019	4.13774	0.00661277	0.0447705	0.13566	22
7981895	729786	ENSG00000181984	golgin A8 family member C, pseudogene	GOLGA8CP	6.58248	4.13745	0.00661531	0.0447721	0.209654	21
8171725	256714	ENSG00000184368	MAP7 domain containing 2	MAP7D2	5.31878	4.13592	0.00662908	0.0448206	0.303322	22
8074867	25812	ENSG00000183169	POM121 transmembrane nucleoporin like 1, pseudogene	POM121L1P	5.71295	4.13464	0.00664049	0.0448456	0.143121	22
8113010	902	ENSG00000134480	cyclin H	CCNH	9.36004	4.1304	0.00667875	0.0450132	0.168484	16
8113623	100302736	ENSG00000251201	TMED7-TICAM2 readthrough	TMED7-TICAM2	7.32478	4.12588	0.00671972	0.0451953	0.131156	17
8180244	646870	ENSG00000231615	centrosomal protein 57kDa pseudogene	LOC646870	5.68203	4.12535	0.00672449	0.0452116	0.300385	21
8168303	6872	ENSG00000147133	TATA-box binding protein associated factor 1	TAF1	8.21496	4.12199	0.0067551	0.0453704	0.177755	21
8166195	8233	ENSG00000169249	zinc finger CCCH-type, RNA binding motif and serine/arginine rich 2	ZRSR2	7.89181	4.11498	0.00681951	0.0456137	0.190041	22
7940479	51259	ENSG00000187049	transmembrane protein 216	TMEM216	5.28201	4.11406	0.00682802	0.0456392	0.23583	22
8118594	3115	ENSG00000223865	major histocompatibility complex, class II, DP beta 1	HLA-DPB1	12.5259	4.11003	0.00686535	0.0457427	0.151396	16
8173181	169981	ENSG00000204271	spindlin family member 3	SPIN3	5.71481	4.10292	0.00693167	0.0459525	0.218404	22
7898585	4681	ENSG00000158747	NBL1, DAN family BMP antagonist	NBL1	6.2279	4.09899	0.00696864	0.0461285	0.199343	22
7929258	3832	ENSG00000138160	kinesin family member 11	KIF11	5.21725	4.09883	0.0069701	0.0461285	0.315081	17
8166049	5634	ENSG00000101911	phosphoribosyl pyrophosphate synthetase 2	PRPS2	8.34982	4.09785	0.00697937	0.0461584	0.148127	22
8000284	23062	ENSG00000103365	golgi associated, gamma adaptin ear containing, ARF binding protein 2	GGA2	9.8731	4.09688	0.00698848	0.0461872	0.15472	17
8063417	55653	ENSG00000124243	breast carcinoma amplified sequence 4	BCAS4	7.28903	4.09629	0.00699413	0.0462088	0.139632	22
7904482	647135	ENSG00000196369	SLIT-ROBO Rho GTPase activating protein 2B	SRGAP2B	9.39739	4.09377	0.00701798	0.0463138	0.207862	22
7911199	148823	ENSG00000169224	germinal center associated signaling and motility like	GCSAML	6.80054	4.09336	0.00702185	0.0463138	0.322914	22
7962869	9416	ENSG00000174243	DEAD-box helicase 23	DDX23	8.85424	4.09248	0.00703022	0.0463367	0.193453	22
7971573	1102	ENSG00000136161	RCC1 and BTB domain containing protein 2	RCBTB2	6.95242	4.09087	0.00704556	0.0463598	0.187745	22
8037835	6510	ENSG00000105281	solute carrier family 1 member 5	SLC1A5	7.09894	4.08745	0.00707819	0.0465268	0.252893	22
7991640	123283	ENSG00000185418	threonyl-tRNA synthetase 3	TARS3	7.00659	4.0868	0.00708447	0.0465347	0.135524	22
7950471	341152	ENSG00000171561	olfactory receptor family 2 subfamily AT member 4	OR2AT4	5.07047	4.0863	0.00708921	0.0465363	0.159934	22
7925757	403244	ENSG00000177151	olfactory receptor family 2 subfamily T member 35	OR2T35	5.38011	4.08551	0.0070968	0.0465546	0.263507	22
8078227	8850	ENSG00000114166	lysine acetyltransferase 2B	KAT2B	9.48978	4.08553	0.00709662	0.0465546	0.147822	22
7913805	864	ENSG00000020633	RUNX family transcription factor 3	RUNX3	10.6728	4.08071	0.00714305	0.0466375	0.19194	22
8101992	64116	ENSG00000138821	solute carrier family 39 member 8	SLC39A8	9.02545	4.0817	0.00713349	0.0466375	0.218862	19
8017421	57003	ENSG00000108588	coiled-coil domain containing 47	CCDC47	7.62733	4.07913	0.00715828	0.0466899	0.154208	21
7993800	57149	ENSG00000102897	LYR motif containing 1	LYRM1	7.42419	4.07695	0.00717947	0.0467809	0.135392	22
8051928	9581	ENSG00000138078	prolyl endopeptidase like	PREPL	7.97359	4.07248	0.007223	0.0469544	0.212558	22
8045018	5624	ENSG00000115718	protein C, inactivator of coagulation factors Va and VIIIa	PROC	5.40357	4.06031	0.00734279	0.0475263	0.135345	17
8148671	286076	ENSG00000181097	long intergenic non-protein coding RNA 2878	LINC02878	4.70851	4.05732	0.0073725	0.0476551	0.298352	21
7984631	80072	ENSG00000260339	HEXA antisense RNA 1	HEXA-AS1	5.14693	4.05406	0.00740509	0.047818	0.186018	22
8079346	22908	ENSG00000211456	SAC1 like phosphatidylinositide phosphatase	SACM1L	8.65152	4.0497	0.00744891	0.048037	0.254694	22
8060505	57593	ENSG00000088881	EBF family member 4	EBF4	5.53802	4.04914	0.00745453	0.0480573	0.169848	22
8048898	11262	ENSG00000079263	SP140 nuclear body protein	SP140	8.16775	4.04673	0.00747889	0.0481984	0.205006	22
7979269	2643	ENSG00000131979	GTP cyclohydrolase 1	GCH1	8.29698	4.04578	0.0074885	0.0482422	0.155886	22
8132515	644	ENSG00000106605	biliverdin reductase A	BLVRA	6.50393	4.03784	0.00756929	0.0486036	0.196338	22
7993458	89927	ENSG00000166780	bMERB domain containing 1	BMERB1	5.31378	4.03584	0.00758981	0.0486569	0.136869	22
8031939	201514	ENSG00000171574	zinc finger protein 584	ZNF584	5.54844	4.0338	0.00761074	0.048773	0.263754	21
8087806	57060	ENSG00000090097	poly(rC) binding protein 4	PCBP4	5.85366	4.03161	0.00763325	0.0488689	0.15474	22
8010924	55275	ENSG00000141252	VPS53 subunit of GARP complex	VPS53	8.82932	4.02394	0.00771282	0.0491999	0.135571	22
7998129	51728	ENSG00000161980	RNA polymerase III subunit K	POLR3K	9.01613	4.02241	0.00772883	0.0492641	0.1799	22
8071559	23753	ENSG00000128228	stromal cell derived factor 2 like 1	SDF2L1	6.42939	4.02225	0.00773048	0.0492641	0.197908	22
7981046	83982	ENSG00000119632	interferon alpha inducible protein 27 like 2	IFI27L2	7.77927	4.01173	0.00784113	0.0497245	0.152743	22
8082846	2047	ENSG00000154928	EPH receptor B1	EPHB1	5.76254	4.0064	0.00789789	0.0499865	0.255952	22

## Sheet: Cluster_D
PROBEID	ENTREZID	ENSEMBL	GENENAME	SYMBOL	AveExpr	F	P_Val	adj_P_Val	maximum_lfc	cluster_hc
7964250	10728	ENSG00000110958	prostaglandin E synthase 3	PTGES3	9.37327	10.6005	1.02043e-06	5.86415e-05	0.263215	14
7978754	10944	ENSG00000110696	chromosome 11 open reading frame 58	C11orf58	10.7303	9.76606	3.14651e-06	0.000151282	0.297182	20
8014749	9349	ENSG00000125691	ribosomal protein L23	RPL23	8.22892	8.88861	1.03231e-05	0.00039394	0.257118	20
8006112	84081	ENSG00000126653	nuclear speckle splicing regulatory protein 1	NSRP1	8.24818	8.70378	1.32648e-05	0.00047538	0.307511	18
7917548	388646	ENSG00000213512	guanylate binding protein 7	GBP7	5.21688	8.17767	2.71015e-05	0.000849718	0.227124	18
7926851	51322	ENSG00000095787	WW domain containing adaptor with coiled-coil	WAC	11.1583	8.16533	2.75597e-05	0.000860643	0.134999	15
8135277	55904	ENSG00000005483	lysine methyltransferase 2E (inactive)	KMT2E	11.3257	8.10343	2.99791e-05	0.000920228	0.23641	18
7977657	3183	ENSG00000092199	heterogeneous nuclear ribonucleoprotein C	HNRNPC	10.9747	8.05185	3.21567e-05	0.000962421	0.214579	15
8139207	3624	ENSG00000122641	inhibin subunit beta A	INHBA	5.89497	7.90305	3.93678e-05	0.00111977	0.516539	15
7951077	143686	ENSG00000149212	sestrin 3	SESN3	9.24443	7.8769	4.07933e-05	0.00115506	0.397506	18
7946201	23647	ENSG00000132254	ADP ribosylation factor interacting protein 2	ARFIP2	7.90513	7.6575	5.49814e-05	0.00145799	0.239956	20
7956842	23592	ENSG00000174106	LEM domain containing 3	LEMD3	8.5082	7.57301	6.16812e-05	0.00155968	0.18015	20
8053064	55233	ENSG00000114978	MOB kinase activator 1A	MOB1A	10.7337	7.28167	9.17087e-05	0.00208627	0.147867	18
8105220	3670	ENSG00000016082	ISL LIM homeobox 1	ISL1	4.31026	7.26412	9.39264e-05	0.00213383	0.209563	20
8108066	7320	ENSG00000119048	ubiquitin conjugating enzyme E2 B	UBE2B	8.7349	7.23897	9.71991e-05	0.00219025	0.199813	14
8089652	80218	ENSG00000121579	N-alpha-acetyltransferase 50, NatE catalytic subunit	NAA50	10.8341	6.91888	0.000150323	0.0030914	0.338708	18
8047339	9689	ENSG00000082153	basic leucine zipper and W2 domains 1	BZW1	10.5238	6.82533	0.000170759	0.00342294	0.204735	18
8155572	400841	ENSG00000205611	long intergenic non-protein coding RNA 1597	LINC01597	6.16055	6.73288	0.000193684	0.00381093	0.200481	18
8094460	3516	ENSG00000168214	recombination signal binding protein for immunoglobulin kappa J region	RBPJ	9.3275	6.7275	0.000195111	0.00383199	-0.25293	15
8020068	23253	ENSG00000101745	ankyrin repeat domain 12	ANKRD12	10.359	6.69526	0.000203873	0.00396002	0.253891	18
8000028	123879	ENSG00000188215	defective in cullin neddylation 1 domain containing 3	DCUN1D3	6.98304	6.61126	0.0002286	0.00431519	0.387241	18
8045919	64844	ENSG00000136536	membrane associated ring-CH-type finger 7	MARCHF7	10.1725	6.52814	0.000256021	0.00470033	0.242124	15
8035847	171392	ENSG00000197372	zinc finger protein 675	ZNF675	7.4943	6.51894	0.00025925	0.00475063	0.337301	18
8098103	57600	ENSG00000052795	folliculin interacting protein 2	FNIP2	7.90262	6.33793	0.00033179	0.00573592	0.35448	14
8078350	7048	ENSG00000163513	transforming growth factor beta receptor 2	TGFBR2	11.1431	6.32652	0.000336988	0.00578082	0.205717	20
8089527	64422	ENSG00000144848	autophagy related 3	ATG3	10.1491	6.32106	0.000339505	0.0057864	0.182786	18
8052721	5534	ENSG00000221823	protein phosphatase 3 regulatory subunit B, alpha	PPP3R1	9.70691	6.23677	0.00038084	0.00629034	0.149269	15
8162352	55035	ENSG00000198000	nucleolar protein 8	NOL8	8.34224	6.19461	0.000403362	0.00655641	0.20981	14
8131975	8887	ENSG00000106052	Tax1 binding protein 1	TAX1BP1	9.70876	6.07514	0.000474689	0.00741783	0.139972	15
7988753	84888	ENSG00000138600	signal peptide peptidase like 2A	SPPL2A	9.94649	6.03014	0.000504712	0.00778057	0.252981	18
7992010	9028	ENSG00000103269	rhomboid like 1	RHBDL1	5.77904	5.97168	0.000546571	0.00828974	0.150918	14
7956989	4193	ENSG00000135679	MDM2 proto-oncogene	MDM2	9.55233	5.92295	0.000584101	0.00862782	0.174834	15
7930470	8036	ENSG00000108061	SHOC2 leucine rich repeat scaffold protein	SHOC2	10.101	5.86613	0.000631118	0.00910539	0.1965	15
8102643	890	ENSG00000145386	cyclin A2	CCNA2	6.31374	5.80827	0.000682893	0.00965394	0.362972	18
7990020	8125	ENSG00000140350	acidic nuclear phosphoprotein 32 family member A	ANP32A	9.43282	5.76014	0.000729175	0.0100952	0.201258	15
7957177	23011	ENSG00000080371	RAB21, member RAS oncogene family	RAB21	9.81902	5.6699	0.000824567	0.0110975	0.248167	18
8104838	134218	ENSG00000168724	DnaJ heat shock protein family (Hsp40) member C21	DNAJC21	8.22942	5.66736	0.000827433	0.0111148	0.135381	18
7943842	55216	ENSG00000150776	NKAP domain containing 1	NKAPD1	7.89115	5.66102	0.000834601	0.0111494	0.218091	15
7931951	57713	ENSG00000198879	Scm like with four mbt domains 2	SFMBT2	9.47005	5.65713	0.000839037	0.0111779	-0.201347	20
7969796	9375	ENSG00000125304	transmembrane 9 superfamily member 2	TM9SF2	10.9987	5.65613	0.000840183	0.0111779	0.148734	18
7935123	118924	ENSG00000148690	FRA10A associated CGG repeat 1	FRA10AC1	6.1689	5.64969	0.000847585	0.0112449	0.212255	20
7975344	55334	ENSG00000029364	solute carrier family 39 member 9	SLC39A9	8.24002	5.62494	0.000876653	0.011521	0.162512	18
8094625	51088	ENSG00000109790	kelch like family member 5	KLHL5	8.38252	5.61727	0.00088586	0.0115927	0.295041	15
8112687	10087	ENSG00000113163	ceramide transporter 1	CERT1	8.51628	5.5897	0.000919756	0.0119581	0.174027	15
8045289	23433	ENSG00000119729	ras homolog family member Q	RHOQ	10.1625	5.56817	0.000947125	0.0122158	0.18788	18
7937749	7140	ENSG00000130595	troponin T3, fast skeletal type	TNNT3	6.85752	5.56682	0.000948875	0.0122263	0.24337	20
8161537	150472	ENSG00000136682	Zn regulated GTPase metalloprotein activator 1B	ZNG1B	8.47142	5.56283	0.000954044	0.012255	0.20628	18
7904396	51179	ENSG00000116882	hydroxyacid oxidase 2	HAO2	4.31956	5.51744	0.00101488	0.0127017	0.177256	18
8165639	375791	ENSG00000197191	cysteine rich tail 1	CYSRT1	6.12516	5.51761	0.00101465	0.0127017	-0.167563	15
8011626	7326	ENSG00000132388	ubiquitin conjugating enzyme E2 G1	UBE2G1	11.008	5.42036	0.00115834	0.0139324	0.141641	18
7982358	9824	ENSG00000198826	Rho GTPase activating protein 11A	ARHGAP11A	5.38138	5.34995	0.00127487	0.0149175	0.253668	18
8020903	2589	ENSG00000141429	polypeptide N-acetylgalactosaminyltransferase 1	GALNT1	8.53805	5.34572	0.00128224	0.0149767	0.193229	18
8152255	81034	ENSG00000164933	solute carrier family 25 member 32	SLC25A32	9.8902	5.33447	0.00130202	0.0151621	0.219455	15
7961865	3845	ENSG00000133703	KRAS proto-oncogene, GTPase	KRAS	8.65364	5.32368	0.0013213	0.015316	0.304411	14
8101013	25898	ENSG00000163743	ring finger and CHY zinc finger domain containing 1	RCHY1	7.96461	5.31495	0.00133709	0.0154593	0.303666	14
8139430	5814	ENSG00000146676	purine rich element binding protein B	PURB	9.12186	5.30368	0.00135776	0.0156239	0.14909	15
8126394	55173	ENSG00000048544	mitochondrial ribosomal protein S10	MRPS10	8.0954	5.30197	0.00136093	0.0156511	0.361446	20
8147049	2171	ENSG00000164687	fatty acid binding protein 5	FABP5	7.11738	5.29658	0.00137095	0.0157198	0.292798	14
7907160	481	ENSG00000143153	ATPase Na+/K+ transporting subunit beta 1	ATP1B1	6.35878	5.27655	0.00140884	0.0160485	0.346712	18
8081069	55279	ENSG00000175105	zinc finger protein 654	ZNF654	8.07198	5.20046	0.00156255	0.0173718	0.313783	18
8161587	220869	ENSG00000147996	Zn regulated GTPase metalloprotein activator 1E	ZNG1E	8.45709	5.1956	0.00157294	0.0174189	0.197757	18
7926916	6935	ENSG00000148516	zinc finger E-box binding homeobox 1	ZEB1	9.75636	5.18793	0.00158943	0.0175515	0.372937	14
7939424	8539	ENSG00000166181	apoptosis inhibitor 5	API5	9.98966	5.17102	0.00162644	0.0178502	0.234269	18
7930894	2869	ENSG00000198873	G protein-coupled receptor kinase 5	GRK5	9.06542	5.16599	0.00163759	0.0179203	-0.233597	15
8122672	23118	ENSG00000055208	TGF-beta activated kinase 1 (MAP3K7) binding protein 2	TAB2	10.0068	5.14783	0.00167857	0.0182454	0.205083	18
8116910	3096	ENSG00000095951	HIVEP zinc finger 1	HIVEP1	10.1752	5.12727	0.00172619	0.0186171	-0.265084	15
8108099	10802	ENSG00000113615	SEC24 homolog A, COPII coat complex component	SEC24A	8.56566	5.07074	0.00186418	0.0195518	0.152474	18
7936064	22978	ENSG00000076685	5'-nucleotidase, cytosolic II	NT5C2	9.50286	5.06622	0.00187568	0.0196299	0.206691	18
7927972	9559	ENSG00000122958	VPS26 retromer complex component A	VPS26A	8.34738	5.03542	0.00195592	0.0202246	0.210988	15
8060850	650	ENSG00000125845	bone morphogenetic protein 2	BMP2	4.99879	5.0264	0.00198005	0.0204143	-0.240278	15
8108620	153527	ENSG00000146007	zinc finger matrin-type 2	ZMAT2	8.33791	4.96315	0.00215792	0.0216841	0.146687	14
8094701	401127	ENSG00000224097	WD repeat domain 5 pseudogene	LOC401127	5.89735	4.93032	0.00225642	0.0224302	0.165393	14
8021741	84735	ENSG00000150656	carnosine dipeptidase 1	CNDP1	4.73009	4.92248	0.00228058	0.0225925	0.187821	15
8169750	10735	ENSG00000101972	stromal antigen 2	STAG2	9.78784	4.91768	0.00229553	0.0226988	0.144413	15
8060528	128653	ENSG00000258713	chromosome 20 open reading frame 141	C20orf141	5.26593	4.90905	0.0023226	0.0229006	-0.189001	15
7926609	100532731	ENSG00000269897	COMMD3-BMI1 readthrough	COMMD3-BMI1	9.04082	4.88252	0.00240789	0.0235147	0.150915	15
8153223	5747	ENSG00000169398	protein tyrosine kinase 2	PTK2	7.29647	4.87731	0.002425	0.0236462	-0.222635	20
8168604	117154	ENSG00000126733	dachshund family transcription factor 2	DACH2	4.64311	4.85172	0.00251082	0.024288	0.156328	18
8172504	56850	ENSG00000068400	GRIP1 associated protein 1	GRIPAP1	7.12857	4.84124	0.00254684	0.0245873	0.243605	20
8172806	170626	ENSG00000171402	X antigen family member 3	XAGE3	4.97799	4.8393	0.00255359	0.0245899	0.207475	18
7958262	255394	ENSG00000166046	t-complex 11 like 2	TCP11L2	9.93564	4.83688	0.00256197	0.0246355	-0.205049	14
7970441	2706	ENSG00000165474	gap junction protein beta 2	GJB2	5.30823	4.83651	0.00256326	0.0246357	0.222036	15
8028233	284459	ENSG00000181666	zinc finger protein 875	ZNF875	7.12558	4.83315	0.00257499	0.024724	0.249367	20
8107655	1456	ENSG00000151292	casein kinase 1 gamma 3	CSNK1G3	8.55992	4.82094	0.00261809	0.0249773	-0.191026	15
8116313	285679	ENSG00000204661	chromosome 5 open reading frame 60	C5orf60	5.45005	4.81689	0.00263252	0.0250534	-0.225746	15
8168976	114928	ENSG00000158301	G protein-coupled receptor associated sorting protein 2	GPRASP2	4.65552	4.79799	0.00270103	0.0253331	0.30856	20
8043602	23397	ENSG00000121152	non-SMC condensin I complex subunit H	NCAPH	5.71751	4.79032	0.00272933	0.0253917	0.229003	18
8147864	9694	ENSG00000104412	ER membrane protein complex subunit 2	EMC2	7.41742	4.78715	0.00274108	0.0254263	0.227129	20
8126259	221443	ENSG00000124596	O-acyl-ADP-ribose deacylase 1	OARD1	7.4151	4.77838	0.00277394	0.0255943	0.149927	20
8019885	23347	ENSG00000101596	structural maintenance of chromosomes flexible hinge domain containing 1	SMCHD1	10.5789	4.77237	0.0027967	0.0257456	0.212552	18
7962013	51290	ENSG00000087502	ERGIC and golgi 2	ERGIC2	9.11416	4.76366	0.00283	0.0259537	0.195204	18
8167930	158584	ENSG00000165591	fatty acid amide hydrolase 2	FAAH2	6.32535	4.76111	0.0028398	0.0260313	-0.224062	20
8033054	2525	ENSG00000171124	fucosyltransferase 3 (Lewis blood group)	FUT3	4.68245	4.75508	0.00286317	0.0261468	0.157861	15
7946105	390075	ENSG00000181009	olfactory receptor family 52 subfamily N member 5	OR52N5	4.27965	4.7547	0.00286464	0.026148	-0.273415	15
7920214	6704	ENSG00000203785	small proline rich protein 2E	SPRR2E	4.0915	4.74599	0.00289872	0.0263969	-0.344514	15
8124262	51567	ENSG00000111802	tyrosyl-DNA phosphodiesterase 2	TDP2	9.50045	4.74463	0.0029041	0.0264212	0.292761	18
8016324	996	ENSG00000004897	cell division cycle 27	CDC27	8.41501	4.73457	0.00294405	0.0266847	0.166329	18
7957806	55681	ENSG00000136021	SCY1 like pseudokinase 2	SCYL2	8.81671	4.717	0.00301515	0.0270738	0.144503	18
8018849	7083	ENSG00000167900	thymidine kinase 1	TK1	6.22106	4.69748	0.00309615	0.0274359	0.181187	18
8072488	4733	ENSG00000185721	developmentally regulated GTP binding protein 1	DRG1	8.82333	4.68285	0.0031583	0.0277713	0.152286	15
8034249	115948	ENSG00000198003	outer dynein arm docking complex subunit 3	ODAD3	4.97695	4.66525	0.00323469	0.0282131	-0.184485	15
7965123	4659	ENSG00000058272	protein phosphatase 1 regulatory subunit 12A	PPP1R12A	9.69497	4.66018	0.003257	0.0283187	0.160914	18
8045514	339745	ENSG00000144228	speckle type BTB/POZ protein like	SPOPL	8.15849	4.64809	0.0033109	0.0286081	0.1993	18
8045933	10010	ENSG00000136560	TRAF family member associated NFKB activator	TANK	8.37992	4.63573	0.00336696	0.0289468	0.238798	18
8094278	64151	ENSG00000109805	non-SMC condensin I complex subunit G	NCAPG	5.74523	4.62929	0.00339652	0.029089	0.250916	18
8085374	5894	ENSG00000132155	Raf-1 proto-oncogene, serine/threonine kinase	RAF1	9.8611	4.62758	0.00340439	0.0291308	0.149227	15
7937772	3481	ENSG00000167244	insulin like growth factor 2	IGF2	4.14708	4.62192	0.00343067	0.0292526	-0.22131	15
8017312	9969	ENSG00000108510	mediator complex subunit 13	MED13	10.2799	4.62144	0.0034329	0.0292534	0.149578	14
8144230	169270	ENSG00000172748	zinc finger protein 596	ZNF596	4.76013	4.62122	0.00343395	0.0292534	0.494092	20
8115122	815	ENSG00000070808	calcium/calmodulin dependent protein kinase II alpha	CAMK2A	5.75469	4.61202	0.0034771	0.0295447	0.225352	14
8054664	84524	ENSG00000144161	zinc finger CCCH-type containing 8	ZC3H8	7.62679	4.58967	0.00358417	0.0301792	-0.233038	20
8100382	26511	ENSG00000109220	cysteine rich hydrophobic domain 2	CHIC2	10.808	4.58863	0.00358925	0.030207	0.147423	15
8161499	100289124		family with sequence similarity 27 member E2	FAM27E2	5.88946	4.57632	0.0036497	0.0305825	0.141102	18
7914282	9672	ENSG00000162512	syndecan 3	SDC3	5.82757	4.57498	0.00365638	0.0305995	0.231283	18
7918902	965	ENSG00000116815	CD58 molecule	CD58	8.46027	4.56604	0.00370099	0.03084	0.270277	18
8065563	245934	ENSG00000204548	defensin beta 121	DEFB121	4.35516	4.56392	0.00371164	0.030884	-0.199327	15
8114625	373863	ENSG00000256453	DND microRNA-mediated repression inhibitor 1	DND1	7.04082	4.56008	0.00373106	0.030971	0.263396	15
8045247	55041	ENSG00000115762	pleckstrin homology domain containing B2	PLEKHB2	9.38833	4.55244	0.00376992	0.031187	0.182216	14
7898296	149563	ENSG00000183888	steroid receptor associated and regulated protein	SRARP	5.23718	4.52686	0.00390308	0.031908	0.143667	15
8014974	7153	ENSG00000131747	DNA topoisomerase II alpha	TOP2A	6.01747	4.5232	0.00392249	0.0319645	0.265894	18
8004167	54478	ENSG00000129195	PICALM interacting mitotic regulator	PIMREG	4.88222	4.51143	0.00398562	0.0322839	0.150313	18
8113881	51735	ENSG00000158987	Rap guanine nucleotide exchange factor 6	RAPGEF6	9.26026	4.50599	0.00401518	0.0324691	0.209029	14
7971920	220988	ENSG00000170144	heterogeneous nuclear ribonucleoprotein A3	HNRNPA3	10.0047	4.50512	0.00401987	0.03248	0.221109	14
8041122	5500	ENSG00000213639	protein phosphatase 1 catalytic subunit beta	PPP1CB	10.3594	4.49144	0.00409519	0.0329379	0.138911	15
8147221	734	ENSG00000164823	oxidative stress induced growth inhibitor family member 2	OSGIN2	7.80395	4.45515	0.0043018	0.0339668	-0.163104	15
7982084	338433	ENSG00000201831	small nucleolar RNA, C/D box 115-1	SNORD115-1	3.93172	4.4416	0.00438155	0.0343868	0.405949	18
8020029	201475	ENSG00000206418	RAB12, member RAS oncogene family	RAB12	7.98987	4.41293	0.00455527	0.035322	0.16134	15
8128429	892	ENSG00000112237	cyclin C	CCNC	9.15784	4.41198	0.0045611	0.0353223	0.160949	15
7908407	6233	ENSG00000143947	ribosomal protein S27a	RPS27A	10.7506	4.40075	0.00463111	0.0356539	0.292753	20
7909931	148362	ENSG00000162819	BRO1 domain and CAAX motif containing	BROX	9.59504	4.39918	0.00464094	0.0357154	0.151813	18
8042144	5966	ENSG00000162924	REL proto-oncogene, NF-kB subunit	REL	10.8029	4.38684	0.00471924	0.0361034	0.242775	18
7996954	10725	ENSG00000102908	nuclear factor of activated T cells 5	NFAT5	9.88643	4.38486	0.0047319	0.0361718	0.141007	18
8144481	1673	ENSG00000171711	defensin beta 4A	DEFB4A	4.50548	4.38134	0.00475453	0.0363007	-0.23933	18
8089999	3836	ENSG00000114030	karyopherin subunit alpha 1	KPNA1	8.45584	4.37952	0.00476632	0.0363633	0.18889	14
7954511	23012	ENSG00000211455	serine/threonine kinase 38 like	STK38L	8.82842	4.3717	0.00481707	0.0365638	0.232261	18
8008834	1213	ENSG00000141367	clathrin heavy chain	CLTC	9.2348	4.36794	0.00484169	0.0366616	0.155202	18
8152148	51366	ENSG00000104517	ubiquitin protein ligase E3 component n-recognin 5	UBR5	8.94426	4.36235	0.00487854	0.0368289	0.184912	14
8069541	64092	ENSG00000155307	SAM domain, SH3 domain and nuclear localization signals 1	SAMSN1	8.07629	4.34147	0.00501855	0.037551	0.358308	18
8088142	55349	ENSG00000016391	choline dehydrogenase	CHDH	4.66722	4.34137	0.00501925	0.037551	-0.212032	15
8131815	55975	ENSG00000122550	kelch like family member 7	KLHL7	7.04027	4.32857	0.00510707	0.0380367	0.170974	18
8131927	51678	ENSG00000105926	protein associated with LIN7 2, MAGUK p55 family member	PALS2	8.37308	4.32812	0.00511013	0.0380449	0.179923	18
7949364	113130	ENSG00000146670	cell division cycle associated 5	CDCA5	5.46337	4.32638	0.00512224	0.0380913	-0.225287	15
7983478	84419	ENSG00000166920	chromosome 15 open reading frame 48	C15orf48	5.8457	4.32533	0.00512951	0.0381162	-0.430169	15
7936419	55088	ENSG00000165813	coiled-coil domain containing 186	CCDC186	9.04874	4.32354	0.00514196	0.0381389	0.180176	15
8121632	3841	ENSG00000196911	karyopherin subunit alpha 5	KPNA5	8.08059	4.32446	0.00513554	0.0381389	0.244758	14
7944797	390264	ENSG00000254737	olfactory receptor family 10 subfamily G member 4	OR10G4	4.85309	4.32067	0.005162	0.0382405	-0.248871	15
7957186	64786	ENSG00000121749	TBC1 domain family member 15	TBC1D15	10.4205	4.31904	0.0051734	0.0383104	0.232096	15
8075483	113791	ENSG00000100100	phosphoinositide-3-kinase interacting protein 1	PIK3IP1	10.5676	4.31527	0.00519989	0.0384479	0.260155	20
7917530	2634	ENSG00000162645	guanylate binding protein 2	GBP2	9.50538	4.31376	0.00521056	0.0384626	0.305367	15
7964292	8608	ENSG00000139547	retinol dehydrogenase 16	RDH16	5.20117	4.29399	0.005352	0.0391848	0.142981	18
8093304	9034	ENSG00000121797	C-C motif chemokine receptor like 2	CCRL2	7.02539	4.28436	0.00542226	0.0394169	-0.389452	15
7931226	54764	ENSG00000019995	zinc finger RANBP2-type containing 1	ZRANB1	9.81786	4.28284	0.00543342	0.0394507	0.19454	15
7983763	5597	ENSG00000069956	mitogen-activated protein kinase 6	MAPK6	8.54664	4.28207	0.00543909	0.0394507	-0.318219	15
8033064	2527	ENSG00000130383	fucosyltransferase 5	FUT5	6.31565	4.28246	0.0054362	0.0394507	-0.224455	20
8030753	354	ENSG00000142515	kallikrein related peptidase 3	KLK3	4.85648	4.26612	0.00555785	0.0400132	-0.179829	15
8026265	117579	ENSG00000171136	relaxin 3	RLN3	5.34844	4.26508	0.00556573	0.0400255	0.144054	18
8066939	9334	ENSG00000158470	beta-1,4-galactosyltransferase 5	B4GALT5	9.56476	4.26512	0.0055654	0.0400255	0.331887	18
7943413	330	ENSG00000023445	baculoviral IAP repeat containing 3	BIRC3	9.60834	4.2351	0.00579632	0.0411718	-0.224942	15
7908421	6738	ENSG00000116747	Ro60, Y RNA binding protein	RO60	8.95375	4.22877	0.00584619	0.0413383	0.185346	18
7956670	9958	ENSG00000135655	ubiquitin specific peptidase 15	USP15	10.3216	4.22145	0.00590445	0.0416442	0.148601	18
7931859	51806	ENSG00000178372	calmodulin like 5	CALML5	4.58632	4.21422	0.00596248	0.041871	0.147114	15
7966878	11113	ENSG00000122966	citron rho-interacting serine/threonine kinase	CIT	5.2293	4.19901	0.00608651	0.0423848	0.137455	18
7965064	114882	ENSG00000091039	oxysterol binding protein like 8	OSBPL8	10.3364	4.19771	0.0060973	0.0424323	-0.200009	15
7973974	5083	ENSG00000198807	paired box 9	PAX9	4.51934	4.19108	0.00615227	0.0426944	-0.18986	15
8102800	23657	ENSG00000151012	solute carrier family 7 member 11	SLC7A11	6.49286	4.18529	0.00620062	0.042892	0.692055	14
8111552	133686	ENSG00000152620	NAD kinase 2, mitochondrial	NADK2	6.93674	4.17818	0.0062606	0.0431617	0.218409	20
7899273	10726	ENSG00000090273	nuclear distribution C, dynein complex regulator	NUDC	7.19968	4.17394	0.00629664	0.0433082	0.159568	20
7972888	55795	ENSG00000126226	PCI domain containing 2	PCID2	8.30148	4.15032	0.00650117	0.0442772	0.334682	20
7950990	120103	ENSG00000180773	solute carrier family 36 member 4	SLC36A4	7.69184	4.14414	0.00655568	0.0445081	0.17288	15
7906930	83540	ENSG00000143228	NUF2 component of NDC80 kinetochore complex	NUF2	5.42167	4.14131	0.00658086	0.0446322	0.191864	15
8064787	149830	ENSG00000180259	prion locus lncRNA, testis expressed	PRNT	4.69547	4.13985	0.00659393	0.044674	-0.177898	15
8144460	653423	ENSG00000178287	sperm associated antigen 11A	SPAG11A	4.5533	4.13588	0.0066294	0.0448206	0.149601	18
8059838	55355	ENSG00000123485	Holliday junction recognition protein	HJURP	5.64028	4.11236	0.00684369	0.045681	0.197799	18
7986385	23336	ENSG00000182253	synemin	SYNM	6.2637	4.10971	0.00686831	0.0457427	-0.281647	15
7954527	56938	ENSG00000029153	basic helix-loop-helix ARNT like 2	BMAL2	5.01444	4.10906	0.00687433	0.0457597	-0.20588	15
7974125	23116	ENSG00000198718	TOG array regulator of axonemal microtubules 1	TOGARAM1	7.31755	4.10365	0.00692479	0.0459225	0.167095	14
8061082	56914	ENSG00000125879	otoraplin	OTOR	4.97224	4.09335	0.00702194	0.0463138	0.168931	18
8113616	56929	ENSG00000145780	fem-1 homolog C	FEM1C	8.63976	4.09119	0.00704251	0.0463598	0.192692	15
8120382	26036	ENSG00000112200	zinc finger protein 451	ZNF451	8.64981	4.08105	0.00713971	0.0466375	0.196821	14
8157144	54942	ENSG00000119328	actin binding transcription modulator	ABITRAM	7.57741	4.05188	0.00742693	0.0479112	-0.214364	18
8065566	245937	ENSG00000180383	defensin beta 124	DEFB124	5.73666	4.03755	0.00757221	0.0486063	0.191456	18
7935320	56889	ENSG00000077147	transmembrane 9 superfamily member 3	TM9SF3	10.6338	4.03031	0.00764675	0.048923	0.18292	15
8131444	441194	ENSG00000187953	PMS2 C-terminal like pseudogene	PMS2CL	6.87058	4.0273	0.00767792	0.0490417	0.320205	20
8017843	9120	ENSG00000108932	solute carrier family 16 member 6	SLC16A6	8.47316	4.02693	0.00768171	0.0490498	0.416706	18
7908597	2494	ENSG00000116833	nuclear receptor subfamily 5 group A member 2	NR5A2	4.49753	4.02154	0.00773788	0.0492693	-0.169905	15
7914851	63967	ENSG00000092853	claspin	CLSPN	4.78528	4.02144	0.00773891	0.0492693	0.164293	18
8046124	10170	ENSG00000073737	dehydrogenase/reductase 9	DHRS9	5.09947	4.01637	0.00779216	0.0495136	0.346644	15

## Sheet: Cluster_E
PROBEID	ENTREZID	ENSEMBL	GENENAME	SYMBOL	AveExpr	F	P_Val	adj_P_Val	maximum_lfc	cluster_hc
8137118	100289678	ENSG00000204946	zinc finger protein 783	ZNF783	6.3513	13.4512	2.24889e-08	2.38702e-06	0.237078	8
8145259	91782	ENSG00000147457	charged multivesicular body protein 7	CHMP7	9.38965	12.7297	5.8764e-08	5.33379e-06	-0.28822	11
7946149	322	ENSG00000166313	amyloid beta precursor protein binding family B member 1	APBB1	7.28231	10.4174	1.30592e-06	7.2063e-05	-0.266217	11
8091778	677767	ENSG00000238741	small Cajal body-specific RNA 7	SCARNA7	10.2035	9.31699	5.77695e-06	0.000247708	-0.282797	11
8061447	5834	ENSG00000100994	glycogen phosphorylase B	PYGB	8.35796	9.2948	5.95318e-06	0.000254142	-0.203764	8
7944262	4297	ENSG00000118058	lysine methyltransferase 2A	KMT2A	7.60151	7.81879	4.41482e-05	0.00122414	-0.197654	8
8106986	22836	ENSG00000164292	Rho related BTB domain containing 3	RHOBTB3	6.7297	7.67328	5.38134e-05	0.00143188	-0.292279	11
8087308	10869	ENSG00000172046	ubiquitin specific peptidase 19	USP19	8.25387	7.65699	5.502e-05	0.00145799	0.217348	8
7997702	1327	ENSG00000131143	cytochrome c oxidase subunit 4I1	COX4I1	10.0216	7.64536	5.58975e-05	0.00147721	-0.185568	11
7942798	57558	ENSG00000118369	ubiquitin specific peptidase 35	USP35	6.89663	7.5932	6.00099e-05	0.00154388	-0.259329	11
8039680	79891	ENSG00000083814	zinc finger protein 671	ZNF671	7.07167	7.54726	6.38813e-05	0.00158877	0.28189	8
8047778	26798	ENSG00000207047	small nucleolar RNA, C/D box 51	SNORD51	6.09157	7.17957	0.00010539	0.00234489	-0.229455	8
8134730	245812	ENSG00000166997	canopy FGF signaling regulator 4	CNPY4	6.13714	7.15395	0.000109133	0.0024171	-0.203828	8
7963024	55716	ENSG00000139636	limb development membrane protein 1 like	LMBR1L	8.59393	7.11691	0.000114779	0.00250503	0.182344	8
8133030	2551	ENSG00000154727	GA binding protein transcription factor subunit alpha	GABPA	8.68403	7.10675	0.000116378	0.00253139	-0.161643	11
7921473	25790	ENSG00000213085	cilia and flagella associated protein 45	CFAP45	6.14818	7.04569	0.000126472	0.00270551	-0.22183	11
7956930	8445	ENSG00000127334	dual specificity tyrosine phosphorylation regulated kinase 2	DYRK2	10.3744	6.99873	0.000134828	0.00285241	-0.174215	11
7991503	145748	ENSG00000183060	LysM domain containing 4	LYSMD4	6.12621	6.76341	0.000185793	0.00369379	-0.169123	11
8168875	51566	ENSG00000102401	armadillo repeat containing X-linked 3	ARMCX3	6.40049	6.71992	0.000197136	0.00385616	0.295973	8
7934870	84896	ENSG00000138138	ATPase family AAA domain containing 1	ATAD1	8.77803	6.70121	0.000202226	0.00394382	-0.191874	11
7902891	284695	ENSG00000162664	zinc finger protein 326	ZNF326	9.00808	6.63739	0.000220603	0.00419604	-0.204876	11
7912839	84809	ENSG00000215908	CROCC pseudogene 2	CROCCP2	6.1439	6.5763	0.000239756	0.0044779	0.34568	8
7936673	6001	ENSG00000148908	regulator of G protein signaling 10	RGS10	8.22885	6.42729	0.000293742	0.00523453	0.364658	8
8079677	54681	ENSG00000178467	prolyl 4-hydroxylase, transmembrane	P4HTM	7.13036	6.37305	0.000316281	0.00555968	0.298712	8
7982187	321	ENSG00000034053	amyloid beta precursor protein binding family A member 2	APBA2	7.81173	6.36853	0.000318235	0.00558896	0.490721	8
8129963	134637	ENSG00000189007	adenosine deaminase tRNA specific 2	ADAT2	8.02054	6.32621	0.000337133	0.00578082	-0.210973	11
8121547	619208	ENSG00000203778	family with sequence similarity 229 member B	FAM229B	4.51246	6.16658	0.000419073	0.00677336	0.390954	8
8168291	26548	ENSG00000147166	integrin subunit beta 1 binding protein 2	ITGB1BP2	5.61622	6.12766	0.000441901	0.00705299	0.330703	8
8074632	84861	ENSG00000099910	kelch like family member 22	KLHL22	7.36452	6.09427	0.000462475	0.00730165	0.218744	8
8062705	26013	ENSG00000185513	L3MBTL histone methyl-lysine binding protein 1	L3MBTL1	6.09024	6.06007	0.000484541	0.00754749	0.142933	8
8027908	79171	ENSG00000126254	RNA binding motif protein 42	RBM42	7.27764	5.88529	0.000614857	0.00894605	0.148084	8
7995525	85407	ENSG00000140807	NKD inhibitor of WNT signaling pathway 1	NKD1	6.91385	5.86577	0.000631434	0.00910539	0.278272	8
8126860	4594	ENSG00000146085	methylmalonyl-CoA mutase	MMUT	7.50832	5.83916	0.00065475	0.00937896	-0.203096	11
7959500	9026	ENSG00000130787	huntingtin interacting protein 1 related	HIP1R	7.69849	5.741	0.000748447	0.0103105	-0.226715	11
8149555	23362	ENSG00000156011	pleckstrin and Sec7 domain containing 3	PSD3	5.00984	5.66365	0.000831623	0.0111346	-0.266658	8
8063903	6227	ENSG00000171858	ribosomal protein S21	RPS21	7.93985	5.62613	0.000875236	0.011518	0.313462	8
8165462	29882	ENSG00000176248	anaphase promoting complex subunit 2	ANAPC2	7.11848	5.62067	0.000881765	0.0115648	0.403263	8
8032815	80700	ENSG00000167671	UBX domain protein 6	UBXN6	8.01305	5.50676	0.00102975	0.0128221	-0.160791	11
8173041	54954	ENSG00000184083	family with sequence similarity 120C	FAM120C	6.58471	5.38987	0.00120744	0.0143095	0.238305	8
8036038	148103	ENSG00000153896	zinc finger protein 599	ZNF599	5.5576	5.35886	0.00125951	0.0147555	0.141861	8
8099696	51091	ENSG00000109618	Sep (O-phosphoserine) tRNA:Sec (selenocysteine) tRNA synthase	SEPSECS	8.56974	5.32354	0.00132154	0.015316	-0.228184	11
7920944	23381	ENSG00000198952	SMG5 nonsense mediated mRNA decay factor	SMG5	7.8072	5.31318	0.00134032	0.015481	0.134085	8
8140196	54441	ENSG00000205583	stromal antigen 3-like 1 (pseudogene)	STAG3L1	10.0508	5.24299	0.00147468	0.0165669	0.207785	8
7948741	26229	ENSG00000149541	beta-1,3-glucuronyltransferase 3	B3GAT3	8.00179	5.19799	0.00156782	0.017392	0.332576	8
8048489	55139	ENSG00000163516	ankyrin repeat and zinc finger peptidyl tRNA hydrolase 1	ANKZF1	6.92769	5.11019	0.00176676	0.018897	0.265611	8
7930703	142940	ENSG00000165832	TruB pseudouridine synthase family member 1	TRUB1	7.10339	5.06867	0.00186943	0.0195856	-0.163879	11
8026735	84705	ENSG00000130299	GTP binding protein 3, mitochondrial	GTPBP3	6.63237	4.93954	0.00222831	0.0222304	0.178085	8
7992568	1877	ENSG00000167967	E4F transcription factor 1	E4F1	6.86479	4.89618	0.00236361	0.0232107	0.15421	8
7903582	6139	ENSG00000265681	ribosomal protein L17	RPL17	11.5491	4.85256	0.00250796	0.0242724	0.202059	8
8038904	84765	ENSG00000161551	zinc finger protein 577	ZNF577	6.82106	4.78993	0.00273075	0.0253917	0.232554	8
8096411	166815	ENSG00000180346	tigger transposable element derived 2	TIGD2	5.34838	4.75547	0.00286166	0.0261468	0.193534	8
8076909	85378	ENSG00000128159	tubulin gamma complex associated protein 6	TUBGCP6	7.73461	4.7253	0.00298136	0.0269224	0.163933	8
7964033	283373	ENSG00000139645	ankyrin repeat domain 52	ANKRD52	7.65879	4.65092	0.00329822	0.0285366	0.144438	8
7913146	22977	ENSG00000162482	aldo-keto reductase family 7 member A3	AKR7A3	6.72763	4.6454	0.00332305	0.0287003	0.245526	8
8173120	5207	ENSG00000158571	6-phosphofructo-2-kinase/fructose-2,6-biphosphatase 1	PFKFB1	4.72367	4.61061	0.00348373	0.0295881	0.19457	8
7939805	91252	ENSG00000165915	solute carrier family 39 member 13	SLC39A13	8.05497	4.5355	0.00385759	0.0316664	0.32254	8
8158492	84895	ENSG00000148343	mitoguardin 2	MIGA2	6.5901	4.45851	0.00428224	0.0338536	0.207563	8
8086784	54859	ENSG00000163832	elongator acetyltransferase complex subunit 6	ELP6	5.87652	4.43506	0.0044206	0.0345595	-0.236396	8
7997909	6687	ENSG00000197912	SPG7 matrix AAA peptidase subunit, paraplegin	SPG7	7.7596	4.42221	0.00449829	0.0349919	0.180171	8
7998983	197358	ENSG00000167984	NLR family CARD domain containing 3	NLRC3	7.61275	4.41098	0.00456729	0.0353447	0.425759	8
8013319	10750	ENSG00000154016	GRB2 related adaptor protein	GRAP	8.52044	4.37613	0.00478826	0.0364374	0.605071	8
8166278	6322	ENSG00000047634	Scm polycomb group protein like 1	SCML1	8.73006	4.31388	0.00520968	0.0384626	-0.247916	11
7948685	64852	ENSG00000149016	terminal uridylyl transferase 1, U6 snRNA-specific	TUT1	6.53924	4.2863	0.00540804	0.0393673	0.183476	8
8118028	57176	ENSG00000137411	valyl-tRNA synthetase 2, mitochondrial	VARS2	6.32657	4.23709	0.00578069	0.0411297	0.202723	8
7960370	84766	ENSG00000130038	calcium release activated channel regulator 2A	CRACR2A	7.24745	4.2274	0.00585706	0.0413851	0.176557	8
8118932	50619	ENSG00000023892	DEF6 guanine nucleotide exchange factor	DEF6	8.90642	4.17866	0.00625657	0.0431561	0.229044	8
7939265	55226	ENSG00000135372	N-acetyltransferase 10	NAT10	8.53902	4.11114	0.00685506	0.045713	0.141427	8
8044844	80775	ENSG00000144120	transmembrane protein 177	TMEM177	6.64285	4.09107	0.00704365	0.0463598	0.349833	8

## Sheet: Cluster_F
PROBEID	ENTREZID	ENSEMBL	GENENAME	SYMBOL	AveExpr	F	P_Val	adj_P_Val	maximum_lfc	cluster_hc
8014316	6352	ENSG00000271503	C-C motif chemokine ligand 5	CCL5	10.669	21.1129	1.05346e-12	2.62338e-10	0.562063	24
8139100	6967	ENSG00000227191	T cell receptor gamma constant 2	TRGC2	7.35421	20.1881	3.42958e-12	8.02605e-10	0.570078	24
8045974	57282	ENSG00000144290	solute carrier family 4 member 10	SLC4A10	5.43425	16.7586	2.88524e-10	4.55633e-08	0.366622	24
8038809	4818	ENSG00000105374	natural killer cell granule protein 7	NKG7	11.2746	11.9382	1.69229e-07	1.28403e-05	0.465878	24
7963280	57228	ENSG00000170545	small cell adhesion glycoprotein	SMAGP	6.83954	11.0164	5.83007e-07	3.59503e-05	0.202608	24
8061416	8530	ENSG00000077984	cystatin F	CST7	10.1302	10.637	9.71432e-07	5.64943e-05	0.460034	24
7921144	9047	ENSG00000027869	SH2 domain containing 2A	SH2D2A	7.16442	10.1338	1.91474e-06	9.83914e-05	0.376156	24
7952145	10525	ENSG00000149428	hypoxia up-regulated 1	HYOU1	7.52169	9.93634	2.49973e-06	0.000124499	0.256212	24
8070239	3141	ENSG00000159267	holocarboxylase synthetase	HLCS	6.67357	9.6308	3.77797e-06	0.000176215	0.257547	23
8071953	129049	ENSG00000167037	small G protein signaling modulator 1	SGSM1	5.78289	9.36575	5.40784e-06	0.000234468	0.200801	24
8176163	139716	ENSG00000160219	GRB2 associated binding protein 3	GAB3	7.90849	9.17402	7.01126e-06	0.000290377	0.22904	24
7951351	80310	ENSG00000170962	platelet derived growth factor D	PDGFD	5.50611	8.97754	9.15043e-06	0.000359611	0.467121	23
8068120	100379661	ENSG00000156273	GRIK1 antisense RNA 2	GRIK1-AS2	4.58315	8.40148	1.99956e-05	0.000665059	0.297387	24
7943376	57562	ENSG00000110318	centrosomal protein 126	CEP126	5.09951	8.3113	2.26014e-05	0.000737832	0.290379	23
7978360	2999	ENSG00000100450	granzyme H	GZMH	6.46091	7.92571	3.8173e-05	0.00109685	0.356862	24
8043236	10578	ENSG00000115523	granulysin	GNLY	9.79755	7.92374	3.82755e-05	0.001097	0.413774	24
7942957	11098	ENSG00000150687	serine protease 23	PRSS23	5.18668	7.80779	4.48139e-05	0.00123822	0.25346	24
8012918	284040	ENSG00000239704	CMT1A duplicated region transcript 4	CDRT4	4.56952	7.80071	4.52478e-05	0.00124489	0.306785	23
8139113	6981	ENSG00000249978	T cell receptor gamma variable 7 (pseudogene)	TRGV7	6.18435	7.77645	4.67662e-05	0.00127225	0.282404	24
7908968	54900	ENSG00000122188	lymphocyte transmembrane adaptor 1	LAX1	7.22061	7.68618	5.28775e-05	0.00140891	0.276799	24
8095585	8671	ENSG00000080493	solute carrier family 4 member 4	SLC4A4	5.97109	7.59351	5.99839e-05	0.00154388	0.346884	23
8075886	3560	ENSG00000100385	interleukin 2 receptor subunit beta	IL2RB	10.4839	7.58883	6.03677e-05	0.00154447	0.312543	24
7933149	221002	ENSG00000198915	RasGEF domain family member 1A	RASGEF1A	5.74518	7.57126	6.18284e-05	0.00155968	0.173119	24
7906386	149628	ENSG00000163564	pyrin and HIN domain family member 1	PYHIN1	8.88602	7.55554	6.31656e-05	0.00157703	0.262616	24
8059720	10316	ENSG00000171596	neuromedin U receptor 1	NMUR1	6.68368	7.46579	7.13739e-05	0.00173513	0.285362	24
7921275	115352	ENSG00000160856	Fc receptor like 3	FCRL3	7.9688	7.45556	7.23749e-05	0.00174852	0.439484	24
8105340	3001	ENSG00000145649	granzyme A	GZMA	7.38353	7.14691	0.000110184	0.0024293	0.415636	24
8065433	57136	ENSG00000101474	adipocyte plasma membrane associated protein	APMAP	7.52556	7.09725	0.000117895	0.00255865	0.212594	24
8080162	100526760	ENSG00000114786	ABHD14A-ACY1 readthrough	ABHD14A-ACY1	7.75073	7.09068	0.000118954	0.00257588	0.253643	23
7915363	22955	ENSG00000010803	Scm polycomb group protein homolog 1	SCMH1	7.41376	7.01018	0.000132741	0.00282716	0.164591	23
8119582	23506	ENSG00000112624	BICRA like chromatin remodeling complex associated protein	BICRAL	8.08722	7.00859	0.00013303	0.00282756	0.184945	23
8162236	10507	ENSG00000187764	semaphorin 4D	SEMA4D	9.50557	6.8751	0.000159563	0.00324879	0.187034	23
7916425	55001	ENSG00000006555	tetratricopeptide repeat domain 22	TTC22	5.74579	6.8339	0.000168776	0.00339019	0.246652	23
8020352	284233	ENSG00000265787	cytochrome P450 family 4 subfamily F member 35, pseudogene	CYP4F35P	4.21824	6.75175	0.000188768	0.00373765	0.679797	23
7953892	51348	ENSG00000150045	killer cell lectin like receptor F1	KLRF1	7.86256	6.73678	0.000192659	0.00379533	0.428724	24
8030796	284367	ENSG00000171101	sialic acid binding Ig like lectin 17, pseudogene	SIGLEC17P	5.33925	6.55877	0.000245553	0.0045686	0.253785	24
7941444	1521	ENSG00000172543	cathepsin W	CTSW	9.85878	6.55038	0.000248377	0.0046123	0.383456	23
8142096	222255	ENSG00000146776	ataxin 7 like 1	ATXN7L1	10.0449	6.51003	0.000262416	0.0047996	0.261164	24
7966448	89894	ENSG00000198270	transmembrane protein 116	TMEM116	7.04555	6.43237	0.000291714	0.00520318	0.249388	23
8152119	83988	ENSG00000104490	neurocalcin delta	NCALD	6.38138	6.39782	0.00030578	0.00540444	0.327245	23
7906443	2205	ENSG00000179639	Fc epsilon receptor Ia	FCER1A	6.2844	6.3934	0.00030763	0.00543219	0.413279	24
8040753	54867	ENSG00000119777	transmembrane protein 214	TMEM214	8.10938	6.36021	0.000321864	0.00562219	0.227249	24
8041031	9577	ENSG00000158019	BRISC and BRCA1 A complex member 2	BABAM2	8.4043	6.33734	0.000332056	0.00573592	0.1695	23
8106354	10788	ENSG00000145703	IQ motif containing GTPase activating protein 2	IQGAP2	9.48193	6.32478	0.00033779	0.00578082	0.209041	24
8033458	388499	ENSG00000269153	LYPLA2 pseudogene 2	LYPLA2P2	7.38161	6.31897	0.000340476	0.00579178	0.274611	23
8018652	114804	ENSG00000141576	ring finger protein 157	RNF157	8.0201	6.25199	0.000373019	0.00617692	0.347065	24
7913965	257101	ENSG00000176083	zinc finger protein 683	ZNF683	5.54695	6.23376	0.000382404	0.0063108	0.229416	24
8067040	4773	ENSG00000101096	nuclear factor of activated T cells 2	NFATC2	9.71154	6.18488	0.000408745	0.0066328	0.224231	23
8156633	100499483	ENSG00000197816	coiled-coil domain containing 180	CCDC180	5.96173	6.14825	0.000429672	0.00689178	0.23832	23
8122660	10090	ENSG00000111962	uronyl 2-sulfotransferase	UST	6.03501	6.10409	0.000456324	0.00722972	0.303159	23
8169263	340547	ENSG00000101842	V-set and immunoglobulin domain containing 1	VSIG1	8.29207	6.0369	0.000500083	0.00773376	0.368561	23
8165345	20	ENSG00000107331	ATP binding cassette subfamily A member 2	ABCA2	7.60564	5.98927	0.000533625	0.00813589	0.238565	23
8008185	51225	ENSG00000108798	ABI family member 3	ABI3	7.61637	5.97266	0.000545839	0.00828958	0.349204	24
8031387	9437	ENSG00000189430	natural cytotoxicity triggering receptor 1	NCR1	7.22795	5.93132	0.000577474	0.00856903	0.35136	23
7909967	824	ENSG00000162909	calpain 2	CAPN2	9.71934	5.9027	0.000600445	0.0087903	0.205862	24
7918255	23155	ENSG00000121940	chloride channel CLIC like 1	CLCC1	7.51021	5.85133	0.000643982	0.00925885	0.246346	23
7994826	3683	ENSG00000005844	integrin subunit alpha L	ITGAL	10.2942	5.83113	0.000661953	0.0094473	0.210584	24
8093916	23324	ENSG00000013288	mannosidase alpha class 2B member 2	MAN2B2	8.46692	5.62508	0.000876482	0.011521	0.13201	24
7996908	6645	ENSG00000168807	syntrophin beta 2	SNTB2	7.37062	5.61602	0.000887373	0.0115992	0.261035	23
8019183	71	ENSG00000184009	actin gamma 1	ACTG1	12.3159	5.61499	0.000888609	0.0116075	0.143283	23
8172379	57232	ENSG00000221994	zinc finger protein 630	ZNF630	5.24848	5.56303	0.000953782	0.012255	0.180577	24
7922127	6846	ENSG00000143185	X-C motif chemokine ligand 2	XCL2	5.36884	5.55838	0.000959846	0.0122658	0.589989	23
7963187	51474	ENSG00000050405	LIM domain and actin binding 1	LIMA1	5.81954	5.53577	0.000989861	0.012477	0.262067	23
8019046	9775	ENSG00000141543	eukaryotic translation initiation factor 4A3	EIF4A3	9.48223	5.52497	0.00100453	0.0126047	0.175051	24
7941104	402	ENSG00000213465	ADP ribosylation factor like GTPase 2	ARL2	7.41323	5.46289	0.00109315	0.0133601	0.278591	23
7963614	3695	ENSG00000139626	integrin subunit beta 7	ITGB7	8.98276	5.42675	0.00114829	0.0138755	0.295262	23
8093258	84223	ENSG00000114473	IQ motif containing G	IQCG	5.58699	5.42444	0.00115192	0.0138975	0.263156	24
8018082	201266	ENSG00000133195	solute carrier family 39 member 11	SLC39A11	7.02524	5.40841	0.00117733	0.0140875	0.20996	23
8073096	164668	ENSG00000100298	apolipoprotein B mRNA editing enzyme catalytic subunit 3H	APOBEC3H	4.97588	5.37813	0.00122689	0.0144782	0.290225	24
8035380	3594	ENSG00000096996	interleukin 12 receptor subunit beta 1	IL12RB1	7.41093	5.33303	0.00130457	0.0151828	0.231758	24
8073842	55020	ENSG00000075234	tetratricopeptide repeat domain 38	TTC38	7.07381	5.32725	0.00131489	0.0152571	0.242493	24
7925589	64754	ENSG00000185420	SET and MYND domain containing 3	SMYD3	6.56327	5.28114	0.00140007	0.0159971	0.177039	24
8180390	9677	ENSG00000168781	diphosphoinositol pentakisphosphate kinase 1	PPIP5K1	6.68629	5.22309	0.00151517	0.0169141	0.224364	23
8087739	1154	ENSG00000114737	cytokine inducible SH2 containing protein	CISH	6.38025	5.18858	0.00158803	0.0175509	0.199323	24
7978492	25938	ENSG00000129493	HEAT repeat containing 5A	HEATR5A	6.49273	5.12558	0.00173016	0.0186496	0.268726	23
7973110	6036	ENSG00000169385	ribonuclease A family member 2	RNASE2	7.54944	5.0517	0.00191308	0.0198813	0.459193	24
7908940	493	ENSG00000058668	ATPase plasma membrane Ca2+ transporting 4	ATP2B4	8.24111	5.04884	0.00192055	0.0199077	0.347049	23
8153935	286101	ENSG00000196922	zinc finger protein 252, pseudogene	ZNF252P	5.11186	5.02198	0.001992	0.0205075	0.279597	23
8078690	9940	ENSG00000008226	DLEC1 cilia and flagella associated protein	DLEC1	5.29737	4.98614	0.00209149	0.0211699	0.144806	24
8044346	440894	ENSG00000204588	long intergenic non-protein coding RNA 1123	LINC01123	4.37244	4.97949	0.00211048	0.0213248	0.150073	24
7951686	3606	ENSG00000150782	interleukin 18	IL18	5.27357	4.96728	0.00214581	0.0216184	0.282006	24
8060627	8455	ENSG00000088812	attractin	ATRN	7.09819	4.96675	0.00214738	0.0216229	0.227826	23
8099471	83888	ENSG00000137441	fibroblast growth factor binding protein 2	FGFBP2	8.43199	4.92723	0.00226592	0.0225127	0.283973	24
8007312	27175	ENSG00000037042	tubulin gamma 2	TUBG2	6.80996	4.92201	0.00228205	0.0225925	0.237637	23
7980765	8111	ENSG00000119714	G protein-coupled receptor 68	GPR68	5.50543	4.91297	0.00231027	0.0228057	0.178588	24
7906978	4259	ENSG00000143198	microsomal glutathione S-transferase 3	MGST3	8.26193	4.86561	0.00246386	0.023977	0.262229	23
8086344	1524	ENSG00000168329	C-X3-C motif chemokine receptor 1	CX3CR1	7.02367	4.85774	0.00249038	0.0241383	0.522475	23
8132592	4967	ENSG00000105953	oxoglutarate dehydrogenase	OGDH	8.36855	4.79423	0.00271485	0.0253777	0.30257	23
7983054	825	ENSG00000092529	calpain 3	CAPN3	7.52961	4.75362	0.00286886	0.0261742	0.192739	23
7994603	6693	ENSG00000197471	sialophorin	SPN	7.89555	4.72577	0.00297945	0.0269224	0.318499	23
8170400	541578	ENSG00000197021	endothelium and lymphocyte associated ASCH domain 2	EOLA2	5.75434	4.66441	0.00323835	0.0282324	0.193413	23
7955156	85478	ENSG00000139537	coiled-coil domain containing 65	CCDC65	5.77238	4.66201	0.00324892	0.0282823	0.19136	24
8180374	200316	ENSG00000128394	apolipoprotein B mRNA editing enzyme catalytic subunit 3F	APOBEC3F	7.96539	4.65602	0.00327548	0.0284486	0.250457	23
7945086	114609	ENSG00000150455	TIR domain containing adaptor protein	TIRAP	6.36912	4.6515	0.00329562	0.0285366	0.178459	23
8131135	55501	ENSG00000136213	carbohydrate sulfotransferase 12	CHST12	7.08082	4.62093	0.00343529	0.0292534	0.189642	23
8039820	115653	ENSG00000242019	killer cell immunoglobulin like receptor, three Ig domains and long cytoplasmic tail 3	KIR3DL3	7.11345	4.58998	0.00358268	0.0301792	0.216445	24
8126371	896	ENSG00000112576	cyclin D3	CCND3	9.46806	4.58608	0.00360167	0.0302852	0.207797	23
8018352	60386	ENSG00000125454	solute carrier family 25 member 19	SLC25A19	6.61793	4.55956	0.0037337	0.0309796	0.196413	23
7970455	51084	ENSG00000165475	crystallin lambda 1	CRYL1	6.54155	4.51827	0.0039488	0.0321006	0.160633	23
8063839	26039	ENSG00000184402	SS18L1 subunit of BAF chromatin remodeling complex	SS18L1	6.01211	4.51718	0.00395466	0.0321269	0.148774	23
8018731	79651	ENSG00000129667	rhomboid 5 homolog 2	RHBDF2	7.24509	4.50808	0.0040038	0.0324041	0.18936	23
8063723	128611	ENSG00000124203	zinc finger protein 831	ZNF831	6.49616	4.4826	0.0041446	0.0331568	0.273486	23
8163569	80709	ENSG00000106948	AT-hook transcription factor	AKNA	9.03128	4.44419	0.00436623	0.034336	0.171362	23
7925792	10771	ENSG00000015171	zinc finger MYND-type containing 11	ZMYND11	7.45215	4.41433	0.0045466	0.0352711	0.150231	24
7931728	23185	ENSG00000107929	La ribonucleoprotein 4B	LARP4B	8.33881	4.40422	0.00460935	0.0355917	0.288876	23
7943892	4684	ENSG00000149294	neural cell adhesion molecule 1	NCAM1	6.56052	4.38896	0.0047057	0.0360424	0.296569	24
7985099	9051	ENSG00000140368	proline-serine-threonine phosphatase interacting protein 1	PSTPIP1	7.50857	4.32429	0.00513677	0.0381389	0.146145	23
8009353	26207	ENSG00000154217	phosphatidylinositol transfer protein cytoplasmic 1	PITPNC1	10.1526	4.31337	0.0052133	0.0384626	0.169026	24
7996860	79613	ENSG00000103047	transport and golgi organization 6 homolog	TANGO6	7.2177	4.30627	0.00526367	0.0387572	0.221188	23
8146336	23514	ENSG00000164808	scaffold protein involved in DNA repair	SPIDR	8.2857	4.30158	0.00529722	0.0389305	0.144688	23
8036136	79713	ENSG00000126246	IGF like family receptor 1	IGFLR1	7.73817	4.28962	0.00538376	0.0392693	0.220332	23
8180348	6375	ENSG00000143184	X-C motif chemokine ligand 1	XCL1	8.09631	4.29073	0.00537567	0.0392693	0.27881	24
8114476	64374	ENSG00000120725	SIL1 nucleotide exchange factor	SIL1	6.49645	4.2882	0.00539412	0.0393154	0.150039	23
8117045	221662	ENSG00000112183	RNA binding motif protein 24	RBM24	4.20332	4.28111	0.00544619	0.0394874	0.146124	24
7904812	10401	ENSG00000131788	protein inhibitor of activated STAT 3	PIAS3	7.2806	4.26166	0.00559157	0.040137	0.163506	23
8094911	57205	ENSG00000145246	ATPase phospholipid transporting 10D (putative)	ATP10D	7.08879	4.25513	0.00564125	0.0404132	0.286206	23
8010983	29	ENSG00000159842	ABR activator of RhoGEF and GTPase	ABR	8.38368	4.21729	0.00593781	0.0418187	0.141648	24
8143643	27010	ENSG00000196511	thiamin pyrophosphokinase 1	TPK1	7.21324	4.21186	0.00598163	0.0419563	0.156274	23
8073068	27350	ENSG00000244509	apolipoprotein B mRNA editing enzyme catalytic subunit 3C	APOBEC3C	8.66017	4.21009	0.00599595	0.0419951	0.247103	23
8087485	7318	ENSG00000182179	ubiquitin like modifier activating enzyme 7	UBA7	9.07419	4.19568	0.00611407	0.0425053	0.181819	24
8033605	4542	ENSG00000142347	myosin IF	MYO1F	9.47795	4.15665	0.00644566	0.0440692	0.215406	23
8099897	7358	ENSG00000109814	UDP-glucose 6-dehydrogenase	UGDH	6.84047	4.15399	0.00646894	0.0441847	0.338151	23
8010848	6904	ENSG00000141556	tubulin folding cofactor D	TBCD	7.96372	4.14653	0.00653458	0.0444114	0.182536	23
8019622	113277	ENSG00000184988	transmembrane protein 106A	TMEM106A	7.44196	4.1146	0.00682298	0.0456212	0.22887	23
8044154	926	ENSG00000172116	CD8b molecule	CD8B	7.96608	4.08	0.00714993	0.0466511	0.28344	23
8031277	100132285	ENSG00000276258	killer cell immunoglobulin like receptor, two Ig domains and short cytoplasmic tail 2	KIR2DS2	8.35961	4.06574	0.00728906	0.0473363	0.259688	24
7962112	65981	ENSG00000110888	caprin family member 2	CAPRIN2	6.81192	4.0414	0.00753294	0.0484342	0.209784	23
8136849	373156	ENSG00000197448	glutathione S-transferase kappa 1	GSTK1	10.2065	4.0327	0.00762206	0.0488134	0.134015	23
8031297	3813	ENSG00000276534	killer cell immunoglobulin like receptor, three Ig domains and short cytoplasmic tail 1	KIR3DS1	8.40345	4.01042	0.00785504	0.049764	0.267769	24
