# Supplementary material for: Age-dependent gene expression trajectories during early childhood in children at increased risk for type 1 diabetes
Source: Genes Immun. 2025 Mar 20;26(2):173–7. doi: 10.1038/s41435-025-00324-8 (PMC12006016; doi:10.1038/s41435-025-00324-8)
Supplement: Supplementary file 3 — Supplemental Table 3 [file 41435_2025_324_MOESM3_ESM.xlsx]

## Sheet: Cluster_1 (Cluster B)
ID	Description	pvalue	Gene Symbols	Count
GO:0045862	positive regulation of proteolysis	1.29202e-05	S100A10/PSME1/CIDEB/HERPUD1/PRELID1/TNF	6
GO:0003073	regulation of systemic arterial blood pressure	1.29998e-05	KLK1/TACR1/RHOA/TNF	4
GO:0042060	wound healing	3.75577e-05	S100A10/CSRP1/AHNAK/RHOA/DSP/TNF	6
GO:0043457	regulation of cellular respiration	5.73339e-05	RHOA/PRELID1/TNF	3
GO:0051496	positive regulation of stress fiber assembly	6.46718e-05	S100A10/TACR1/RHOA	3
GO:0010950	positive regulation of endopeptidase activity	9.08631e-05	PSME1/CIDEB/PRELID1/TNF	4
GO:0031638	zymogen activation	0.000100126	S100A10/CIDEB/KLK1	3
GO:0098900	regulation of action potential	0.000100126	TACR1/DSP/TNF	3
GO:0071803	positive regulation of podosome assembly	0.000101843	RHOA/TNF	2
GO:1901856	negative regulation of cellular respiration	0.000101843	RHOA/TNF	2
GO:0032233	positive regulation of actin filament bundle assembly	0.000110618	S100A10/TACR1/RHOA	3
GO:0010952	positive regulation of peptidase activity	0.000126658	PSME1/CIDEB/PRELID1/TNF	4
GO:0071801	regulation of podosome assembly	0.000176024	RHOA/TNF	2
GO:0008217	regulation of blood pressure	0.00018272	KLK1/TACR1/RHOA/TNF	4
GO:0032970	regulation of actin filament-based process	0.000254085	S100A10/ARPC3/TACR1/RHOA/DSP	5
GO:0031032	actomyosin structure organization	0.000274427	S100A10/CSRP1/TACR1/RHOA	4
GO:1903729	regulation of plasma membrane organization	0.000305745	S100A10/AHNAK	2
GO:0071800	podosome assembly	0.000383698	RHOA/TNF	2
GO:0051492	regulation of stress fiber assembly	0.000398202	S100A10/TACR1/RHOA	3
GO:0010829	negative regulation of glucose transmembrane transport	0.00047031	PRKCB/TNF	2
GO:0042391	regulation of membrane potential	0.000503961	TACR1/ATP1B3/PRELID1/DSP/TNF	5
GO:0110020	regulation of actomyosin structure organization	0.000550602	S100A10/TACR1/RHOA	3
GO:0032231	regulation of actin filament bundle assembly	0.000581783	S100A10/TACR1/RHOA	3
GO:0002082	regulation of oxidative phosphorylation	0.000616358	RHOA/TNF	2
GO:0003081	regulation of systemic arterial blood pressure by renin-angiotensin	0.000616358	TACR1/RHOA	2
GO:1903522	regulation of blood circulation	0.00061956	TACR1/RHOA/DSP/TNF	4
GO:0030038	contractile actin filament bundle assembly	0.00063064	S100A10/TACR1/RHOA	3
GO:0043149	stress fiber assembly	0.00063064	S100A10/TACR1/RHOA	3
GO:1904996	positive regulation of leukocyte adhesion to vascular endothelial cell	0.000724402	RHOA/TNF	2
GO:0110053	regulation of actin filament organization	0.000765437	S100A10/ARPC3/TACR1/RHOA	4
GO:0045471	response to ethanol	0.000832008	PRKCB/TACR1/TNF	3
GO:0001778	plasma membrane repair	0.000902363	S100A10/AHNAK	2
GO:0052548	regulation of endopeptidase activity	0.000934168	PSME1/CIDEB/PRELID1/TNF	4
GO:2000027	regulation of animal organ morphogenesis	0.000935575	PRKCB/RHOA/TNF	3
GO:0045987	positive regulation of smooth muscle contraction	0.000965897	TACR1/RHOA	2
GO:0045907	positive regulation of vasoconstriction	0.00109925	TACR1/RHOA	2
GO:0045777	positive regulation of blood pressure	0.00116905	TACR1/RHOA	2
GO:1903715	regulation of aerobic respiration	0.00116905	RHOA/TNF	2
GO:0043467	regulation of generation of precursor metabolites and energy	0.00124215	RHOA/PRELID1/TNF	3
GO:0052547	regulation of peptidase activity	0.0012564	PSME1/CIDEB/PRELID1/TNF	4
GO:0001508	action potential	0.00143058	TACR1/DSP/TNF	3
GO:0035296	regulation of tube diameter	0.00143058	TACR1/RHOA/TNF	3
GO:0097746	blood vessel diameter maintenance	0.00143058	TACR1/RHOA/TNF	3
GO:0035150	regulation of tube size	0.00145888	TACR1/RHOA/TNF	3
GO:0002687	positive regulation of leukocyte migration	0.00151653	TACR1/RHOA/TNF	3
GO:0001990	regulation of systemic arterial blood pressure by hormone	0.00154913	TACR1/RHOA	2
GO:0032956	regulation of actin cytoskeleton organization	0.00166781	S100A10/ARPC3/TACR1/RHOA	4
GO:1904994	regulation of leukocyte adhesion to vascular endothelial cell	0.0018018	RHOA/TNF	2
GO:0051017	actin filament bundle assembly	0.00189262	S100A10/TACR1/RHOA	3
GO:0006936	muscle contraction	0.00193519	TACR1/RHOA/DSP/TNF	4
GO:0061572	actin filament bundle organization	0.00202977	S100A10/TACR1/RHOA	3
GO:0090199	regulation of release of cytochrome c from mitochondria	0.00216709	CIDEB/PRELID1	2
GO:0006937	regulation of muscle contraction	0.00220975	TACR1/RHOA/DSP	3
GO:0003044	regulation of systemic arterial blood pressure mediated by a chemical signal	0.00236179	TACR1/RHOA	2
GO:0045933	positive regulation of muscle contraction	0.00236179	TACR1/RHOA	2
GO:1902905	positive regulation of supramolecular fiber organization	0.00239937	S100A10/TACR1/RHOA	3
GO:0051495	positive regulation of cytoskeleton organization	0.00276555	S100A10/TACR1/RHOA	3
GO:0035094	response to nicotine	0.00277507	TACR1/TNF	2
GO:1902903	regulation of supramolecular fiber organization	0.00280892	S100A10/ARPC3/TACR1/RHOA	4
GO:0120009	intermembrane lipid transfer	0.00310573	CIDEB/PRELID1	2
GO:0043123	positive regulation of I-kappaB kinase/NF-kappaB signaling	0.00330502	PRKCB/RHOA/TNF	3
GO:0001836	release of cytochrome c from mitochondria	0.00333595	CIDEB/PRELID1	2
GO:0061756	leukocyte adhesion to vascular endothelial cell	0.00357394	RHOA/TNF	2
GO:0006470	protein dephosphorylation	0.00364754	PTPN18/TNF/PDP1	3
GO:0006940	regulation of smooth muscle contraction	0.00394536	TACR1/RHOA	2
GO:0034113	heterotypic cell-cell adhesion	0.00394536	DSP/TNF	2
GO:1901888	regulation of cell junction assembly	0.0041734	S100A10/RHOA/TNF	3
GO:0051893	regulation of focal adhesion assembly	0.00420255	S100A10/RHOA	2
GO:0090109	regulation of cell-substrate junction assembly	0.00420255	S100A10/RHOA	2
GO:0045216	cell-cell junction organization	0.00422839	RHOA/DSP/TNF	3
GO:0019229	regulation of vasoconstriction	0.004334	TACR1/RHOA	2
GO:0043462	regulation of ATP-dependent activity	0.004334	PXK/ATP1B3	2
GO:0003012	muscle system process	0.00480017	TACR1/RHOA/DSP/TNF	4
GO:0150116	regulation of cell-substrate junction organization	0.00487868	S100A10/RHOA	2
GO:1901224	positive regulation of NIK/NF-kappaB signaling	0.00501955	RHOA/TNF	2
GO:0002685	regulation of leukocyte migration	0.00516898	TACR1/RHOA/TNF	3
GO:0007015	actin filament organization	0.0052651	S100A10/ARPC3/TACR1/RHOA	4
GO:1902475	L-alpha-amino acid transmembrane transport	0.00530687	SLC38A11/TNF	2
GO:0071677	positive regulation of mononuclear cell migration	0.00560161	RHOA/TNF	2
GO:0045333	cellular respiration	0.00601932	RHOA/PRELID1/TNF	3
GO:2001234	negative regulation of apoptotic signaling pathway	0.00601932	HERPUD1/PRELID1/TNF	3
GO:0016485	protein processing	0.00615714	S100A10/CIDEB/KLK1	3
GO:0043297	apical junction assembly	0.00621318	RHOA/TNF	2
GO:0090257	regulation of muscle system process	0.00629685	TACR1/RHOA/DSP	3
GO:0050804	modulation of chemical synaptic transmission	0.00632944	PRKCB/TACR1/PXK/TNF	4
GO:0010827	regulation of glucose transmembrane transport	0.00637064	PRKCB/TNF	2
GO:0099177	regulation of trans-synaptic signaling	0.00637478	PRKCB/TACR1/PXK/TNF	4
GO:0046883	regulation of hormone secretion	0.00658196	PRKCB/TACR1/TNF	3
GO:0043537	negative regulation of blood vessel endothelial cell migration	0.006691	RHOA/TNF	2
GO:0097305	response to alcohol	0.0068008	PRKCB/TACR1/TNF	3
GO:0042310	vasoconstriction	0.00718506	TACR1/RHOA	2
GO:1902117	positive regulation of organelle assembly	0.00718506	RHOA/TNF	2
GO:0006900	vesicle budding from membrane	0.00735333	S100A10/CIDEB	2
GO:0048041	focal adhesion assembly	0.00752338	S100A10/RHOA	2
GO:0043122	regulation of I-kappaB kinase/NF-kappaB signaling	0.00764027	PRKCB/RHOA/TNF	3
GO:0003018	vascular process in circulatory system	0.00796011	TACR1/RHOA/TNF	3
GO:0015807	L-amino acid transport	0.00840019	SLC38A11/TNF	2
GO:0050886	endocrine process	0.0087632	TACR1/RHOA	2
GO:0019915	lipid storage	0.00913316	CIDEB/TNF	2
GO:0007044	cell-substrate junction assembly	0.00932074	S100A10/RHOA	2
GO:0034109	homotypic cell-cell adhesion	0.00951004	CSRP1/DSP	2
GO:1903532	positive regulation of secretion by cell	0.00958738	S100A10/PRKCB/TACR1	3
GO:0051952	regulation of amine transport	0.00970106	PRKCB/TNF	2
GO:0072659	protein localization to plasma membrane	0.00976916	S100A10/ATP1B3/TNF	3
GO:0010596	negative regulation of endothelial cell migration	0.0100882	RHOA/TNF	2
GO:0010632	regulation of epithelial cell migration	0.0102325	TACR1/RHOA/TNF	3
GO:0034446	substrate adhesion-dependent cell spreading	0.0102844	S100A10/RHOA	2
GO:0003333	amino acid transmembrane transport	0.0104822	SLC38A11/TNF	2
GO:0002027	regulation of heart rate	0.0106817	DSP/TNF	2
GO:0008630	intrinsic apoptotic signaling pathway in response to DNA damage	0.0106817	CIDEB/TNF	2
GO:0150115	cell-substrate junction organization	0.0106817	S100A10/RHOA	2
GO:0007249	I-kappaB kinase/NF-kappaB signaling	0.0107085	PRKCB/RHOA/TNF	3
GO:0016311	dephosphorylation	0.0109024	PTPN18/TNF/PDP1	3
GO:0046879	hormone secretion	0.0114966	PRKCB/TACR1/TNF	3
GO:0051047	positive regulation of secretion	0.0116988	S100A10/PRKCB/TACR1	3
GO:0015837	amine transport	0.0119141	PRKCB/TNF	2
GO:0006939	smooth muscle contraction	0.0121253	TACR1/RHOA	2
GO:0008637	apoptotic mitochondrial changes	0.0123382	CIDEB/PRELID1	2
GO:0009914	hormone transport	0.0126341	PRKCB/TACR1/TNF	3
GO:0097193	intrinsic apoptotic signaling pathway	0.0126341	CIDEB/HERPUD1/TNF	3
GO:1902105	regulation of leukocyte differentiation	0.0128476	RHOA/PRELID1/TNF	3
GO:0007200	phospholipase C-activating G protein-coupled receptor signaling pathway	0.0129866	PRKCB/TACR1	2
GO:1901222	regulation of NIK/NF-kappaB signaling	0.0129866	RHOA/TNF	2
GO:0010633	negative regulation of epithelial cell migration	0.0136497	RHOA/TNF	2
GO:0048545	response to steroid hormone	0.0138343	TACR1/RHOA/TNF	3
GO:1904659	glucose transmembrane transport	0.013874	PRKCB/TNF	2
GO:0008645	hexose transmembrane transport	0.0145564	PRKCB/TNF	2
GO:0015980	energy derivation by oxidation of organic compounds	0.0146311	RHOA/PRELID1/TNF	3
GO:0015749	monosaccharide transmembrane transport	0.0152531	PRKCB/TNF	2
GO:0002676	regulation of chronic inflammatory response	0.0152661	TNF	1
GO:0002934	desmosome organization	0.0152661	DSP	1
GO:0003056	regulation of vascular associated smooth muscle contraction	0.0152661	RHOA	1
GO:0031055	chromatin remodeling at centromere	0.0152661	CENPN	1
GO:0034080	CENP-A containing chromatin assembly	0.0152661	CENPN	1
GO:0042368	vitamin D biosynthetic process	0.0152661	TNF	1
GO:0042756	drinking behavior	0.0152661	TACR1	1
GO:0050861	positive regulation of B cell receptor signaling pathway	0.0152661	PRKCB	1
GO:0051081	nuclear membrane disassembly	0.0152661	PRKCB	1
GO:2000347	positive regulation of hepatocyte proliferation	0.0152661	TNF	1
GO:0001952	regulation of cell-matrix adhesion	0.0157255	S100A10/RHOA	2
GO:0071675	regulation of mononuclear cell migration	0.0157255	RHOA/TNF	2
GO:0003014	renal system process	0.0159641	TACR1/RHOA	2
GO:0097237	cellular response to toxic substance	0.0164458	MGST1/TNF	2
GO:1990778	protein localization to cell periphery	0.0165493	S100A10/ATP1B3/TNF	3
GO:0002708	positive regulation of lymphocyte mediated immunity	0.0166891	TNF/NCR3	2
GO:2001056	positive regulation of cysteine-type endopeptidase activity	0.0166891	CIDEB/TNF	2
GO:0001660	fever generation	0.0167802	TNF	1
GO:0001765	membrane raft assembly	0.0167802	S100A10	1
GO:0018027	peptidyl-lysine dimethylation	0.0167802	SETBP1	1
GO:0030397	membrane disassembly	0.0167802	PRKCB	1
GO:0038183	bile acid signaling pathway	0.0167802	CIDEB	1
GO:0098885	modification of postsynaptic actin cytoskeleton	0.0167802	RHOA	1
GO:1900222	negative regulation of amyloid-beta clearance	0.0167802	TNF	1
GO:1902093	positive regulation of flagellated sperm motility	0.0167802	TACR1	1
GO:2000155	positive regulation of cilium-dependent cell motility	0.0167802	TACR1	1
GO:2000343	positive regulation of chemokine (C-X-C motif) ligand 2 production	0.0167802	TNF	1
GO:2000672	negative regulation of motor neuron apoptotic process	0.0167802	RHOA	1
GO:0042476	odontogenesis	0.017428	PRKCB/RHOA	2
GO:0042176	regulation of protein catabolic process	0.0179468	PSME1/HERPUD1/TNF	3
GO:0003084	positive regulation of systemic arterial blood pressure	0.0182922	RHOA	1
GO:0003353	positive regulation of cilium movement	0.0182922	TACR1	1
GO:0007320	insemination	0.0182922	TACR1	1
GO:0010459	negative regulation of heart rate	0.0182922	TNF	1
GO:0010917	negative regulation of mitochondrial membrane potential	0.0182922	PRELID1	1
GO:0030656	regulation of vitamin metabolic process	0.0182922	TNF	1
GO:0031650	regulation of heat generation	0.0182922	TNF	1
GO:0032782	bile acid secretion	0.0182922	TNF	1
GO:0034379	very-low-density lipoprotein particle assembly	0.0182922	CIDEB	1
GO:0042487	regulation of odontogenesis of dentin-containing tooth	0.0182922	PRKCB	1
GO:0045837	negative regulation of membrane potential	0.0182922	PRELID1	1
GO:0051798	positive regulation of hair follicle development	0.0182922	TNF	1
GO:0098911	regulation of ventricular cardiac muscle cell action potential	0.0182922	DSP	1
GO:0034219	carbohydrate transmembrane transport	0.0184346	PRKCB/TNF	2
GO:0010631	epithelial cell migration	0.0190037	TACR1/RHOA/TNF	3
GO:0090132	epithelium migration	0.0194088	TACR1/RHOA/TNF	3
GO:0071902	positive regulation of protein serine/threonine kinase activity	0.0194655	RHOA/TNF	2
GO:0009582	detection of abiotic stimulus	0.0197269	TACR1/TNF	2
GO:0046887	positive regulation of hormone secretion	0.0197269	PRKCB/TACR1	2
GO:0002863	positive regulation of inflammatory response to antigenic stimulus	0.0198019	TNF	1
GO:0042362	fat-soluble vitamin biosynthetic process	0.0198019	TNF	1
GO:0042559	pteridine-containing compound biosynthetic process	0.0198019	PCBD1	1
GO:0070234	positive regulation of T cell apoptotic process	0.0198019	PRELID1	1
GO:1901857	positive regulation of cellular respiration	0.0198019	PRELID1	1
GO:1905244	regulation of modification of synaptic structure	0.0198019	RHOA	1
GO:0002696	positive regulation of leukocyte activation	0.0200948	TACR1/RHOA/TNF	3
GO:0090130	tissue migration	0.0200948	TACR1/RHOA/TNF	3
GO:0003158	endothelium development	0.0202543	RHOA/TNF	2
GO:0034763	negative regulation of transmembrane transport	0.0205202	PRKCB/TNF	2
GO:0001976	nervous system process involved in regulation of systemic arterial blood pressure	0.0213093	TACR1	1
GO:0032621	interleukin-18 production	0.0213093	TNF	1
GO:0032661	regulation of interleukin-18 production	0.0213093	TNF	1
GO:0034116	positive regulation of heterotypic cell-cell adhesion	0.0213093	TNF	1
GO:0060019	radial glial cell differentiation	0.0213093	RHOA	1
GO:0061043	regulation of vascular wound healing	0.0213093	TNF	1
GO:0097202	activation of cysteine-type endopeptidase activity	0.0213093	CIDEB	1
GO:2001140	positive regulation of phospholipid transport	0.0213093	PRELID1	1
GO:2000377	regulation of reactive oxygen species metabolic process	0.0213267	RHOA/TNF	2
GO:0006119	oxidative phosphorylation	0.0215985	RHOA/TNF	2
GO:0038061	NIK/NF-kappaB signaling	0.0215985	RHOA/TNF	2
GO:0006865	amino acid transport	0.0221464	SLC38A11/TNF	2
GO:0051092	positive regulation of NF-kappaB transcription factor activity	0.0221464	PRKCB/TNF	2
GO:0050867	positive regulation of cell activation	0.02238	TACR1/RHOA/TNF	3
GO:0050900	leukocyte migration	0.02238	TACR1/RHOA/TNF	3
GO:0002705	positive regulation of leukocyte mediated immunity	0.0224225	TNF/NCR3	2
GO:2001233	regulation of apoptotic signaling pathway	0.0226753	HERPUD1/PRELID1/TNF	3
GO:0010821	regulation of mitochondrion organization	0.0227001	CIDEB/PRELID1	2
GO:0030007	cellular potassium ion homeostasis	0.0228145	ATP1B3	1
GO:0032230	positive regulation of synaptic transmission, GABAergic	0.0228145	TACR1	1
GO:0036376	sodium ion export across plasma membrane	0.0228145	ATP1B3	1
GO:0050966	detection of mechanical stimulus involved in sensory perception of pain	0.0228145	TNF	1
GO:0086069	bundle of His cell to Purkinje myocyte communication	0.0228145	DSP	1
GO:1902065	response to L-glutamate	0.0228145	TNF	1
GO:1902563	regulation of neutrophil activation	0.0228145	TNF	1
GO:1904294	positive regulation of ERAD pathway	0.0228145	HERPUD1	1
GO:2000671	regulation of motor neuron apoptotic process	0.0228145	RHOA	1
GO:2001138	regulation of phospholipid transport	0.0228145	PRELID1	1
GO:0043535	regulation of blood vessel endothelial cell migration	0.0229791	RHOA/TNF	2
GO:0030010	establishment of cell polarity	0.0238246	WEE1/RHOA	2
GO:1905039	carboxylic acid transmembrane transport	0.0238246	SLC38A11/TNF	2
GO:0007043	cell-cell junction assembly	0.0241093	RHOA/TNF	2
GO:1903825	organic acid transmembrane transport	0.0241093	SLC38A11/TNF	2
GO:0140694	non-membrane-bounded organelle assembly	0.0241842	CSRP1/RHOA/TNF	3
GO:0003188	heart valve formation	0.0243175	RHOA	1
GO:0010958	regulation of amino acid import across plasma membrane	0.0243175	TNF	1
GO:0031645	negative regulation of nervous system process	0.0243175	TNF	1
GO:0046325	negative regulation of glucose import	0.0243175	TNF	1
GO:0051044	positive regulation of membrane protein ectodomain proteolysis	0.0243175	TNF	1
GO:0051956	negative regulation of amino acid transport	0.0243175	TNF	1
GO:0070230	positive regulation of lymphocyte apoptotic process	0.0243175	PRELID1	1
GO:0090110	COPII-coated vesicle cargo loading	0.0243175	CIDEB	1
GO:0090136	epithelial cell-cell adhesion	0.0243175	DSP	1
GO:1903789	regulation of amino acid transmembrane transport	0.0243175	TNF	1
GO:2000345	regulation of hepatocyte proliferation	0.0243175	TNF	1
GO:0008643	carbohydrate transport	0.0246829	PRKCB/TNF	2
GO:1903706	regulation of hemopoiesis	0.0255882	RHOA/PRELID1/TNF	3
GO:0003159	morphogenesis of an endothelium	0.0258182	RHOA	1
GO:0006570	tyrosine metabolic process	0.0258182	PCBD1	1
GO:0007252	I-kappaB phosphorylation	0.0258182	TNF	1
GO:0031649	heat generation	0.0258182	TNF	1
GO:0032780	negative regulation of ATP-dependent activity	0.0258182	PXK	1
GO:0036005	response to macrophage colony-stimulating factor	0.0258182	TNF	1
GO:0045198	establishment of epithelial cell apical/basal polarity	0.0258182	RHOA	1
GO:0061154	endothelial tube morphogenesis	0.0258182	RHOA	1
GO:0098712	L-glutamate import across plasma membrane	0.0258182	TNF	1
GO:1901550	regulation of endothelial cell development	0.0258182	TNF	1
GO:1903140	regulation of establishment of endothelial barrier	0.0258182	TNF	1
GO:0043254	regulation of protein-containing complex assembly	0.0259061	ARPC3/RHOA/TNF	3
GO:0050796	regulation of insulin secretion	0.0264372	PRKCB/TNF	2
GO:0002923	regulation of humoral immune response mediated by circulating immunoglobulin	0.0273167	TNF	1
GO:0010755	regulation of plasminogen activation	0.0273167	S100A10	1
GO:0030730	sequestering of triglyceride	0.0273167	TNF	1
GO:0030949	positive regulation of vascular endothelial growth factor receptor signaling pathway	0.0273167	PRKCB	1
GO:0033194	response to hydroperoxide	0.0273167	MGST1	1
GO:0035970	peptidyl-threonine dephosphorylation	0.0273167	PDP1	1
GO:0042481	regulation of odontogenesis	0.0273167	PRKCB	1
GO:0043117	positive regulation of vascular permeability	0.0273167	TACR1	1
GO:0150078	positive regulation of neuroinflammatory response	0.0273167	TNF	1
GO:0007009	plasma membrane organization	0.027937	S100A10/AHNAK	2
GO:0060537	muscle tissue development	0.0281919	CSRP1/RHOA/DSP	3
GO:0048660	regulation of smooth muscle cell proliferation	0.028241	TACR1/TNF	2
GO:0002281	macrophage activation involved in immune response	0.028813	TNF	1
GO:0002523	leukocyte migration involved in inflammatory response	0.028813	TNF	1
GO:0002544	chronic inflammatory response	0.028813	TNF	1
GO:0007620	copulation	0.028813	TACR1	1
GO:0048266	behavioral response to pain	0.028813	TACR1	1
GO:0051797	regulation of hair follicle development	0.028813	TNF	1
GO:1902307	positive regulation of sodium ion transmembrane transport	0.028813	ATP1B3	1
GO:1903427	negative regulation of reactive oxygen species biosynthetic process	0.028813	RHOA	1
GO:0050806	positive regulation of synaptic transmission	0.0291611	TACR1/TNF	2
GO:0048659	smooth muscle cell proliferation	0.0294705	TACR1/TNF	2
GO:0015711	organic anion transport	0.0298891	MGST1/SLC38A11/TNF	3
GO:0001503	ossification	0.0300617	TACR1/RHOA/TNF	3
GO:0032515	negative regulation of phosphoprotein phosphatase activity	0.030307	TNF	1
GO:0042359	vitamin D metabolic process	0.030307	TNF	1
GO:0042953	lipoprotein transport	0.030307	PRKCB	1
GO:0072567	chemokine (C-X-C motif) ligand 2 production	0.030307	TNF	1
GO:0090201	negative regulation of release of cytochrome c from mitochondria	0.030307	PRELID1	1
GO:1900221	regulation of amyloid-beta clearance	0.030307	TNF	1
GO:1901317	regulation of flagellated sperm motility	0.030307	TACR1	1
GO:1902004	positive regulation of amyloid-beta formation	0.030307	TNF	1
GO:1902236	negative regulation of endoplasmic reticulum stress-induced intrinsic apoptotic signaling pathway	0.030307	HERPUD1	1
GO:2000341	regulation of chemokine (C-X-C motif) ligand 2 production	0.030307	TNF	1
GO:0034329	cell junction assembly	0.0304087	S100A10/RHOA/TNF	3
GO:0043534	blood vessel endothelial cell migration	0.0313546	RHOA/TNF	2
GO:0045580	regulation of T cell differentiation	0.0313546	RHOA/PRELID1	2
GO:0007213	G protein-coupled acetylcholine receptor signaling pathway	0.0317989	PRKCB	1
GO:0044872	lipoprotein localization	0.0317989	PRKCB	1
GO:0060445	branching involved in salivary gland morphogenesis	0.0317989	TNF	1
GO:0070886	positive regulation of calcineurin-NFAT signaling cascade	0.0317989	TNF	1
GO:0097049	motor neuron apoptotic process	0.0317989	RHOA	1
GO:0099010	modification of postsynaptic structure	0.0317989	RHOA	1
GO:0106058	positive regulation of calcineurin-mediated signaling	0.0317989	TNF	1
GO:1901018	positive regulation of potassium ion transmembrane transporter activity	0.0317989	ATP1B3	1
GO:1904292	regulation of ERAD pathway	0.0317989	HERPUD1	1
GO:2000010	positive regulation of protein localization to cell surface	0.0317989	TNF	1
GO:1905952	regulation of lipid localization	0.0319931	PRELID1/TNF	2
GO:2000045	regulation of G1/S transition of mitotic cell cycle	0.0319931	WEE1/PSME1	2
GO:1902107	positive regulation of leukocyte differentiation	0.0326367	RHOA/TNF	2
GO:1903708	positive regulation of hemopoiesis	0.0326367	RHOA/TNF	2
GO:0006941	striated muscle contraction	0.0329605	DSP/TNF	2
GO:0003085	negative regulation of systemic arterial blood pressure	0.0332885	TNF	1
GO:0006883	cellular sodium ion homeostasis	0.0332885	ATP1B3	1
GO:0010888	negative regulation of lipid storage	0.0332885	TNF	1
GO:0034312	diol biosynthetic process	0.0332885	PCBD1	1
GO:0035089	establishment of apical/basal cell polarity	0.0332885	RHOA	1
GO:0150105	protein localization to cell-cell junction	0.0332885	DSP	1
GO:2000810	regulation of bicellular tight junction assembly	0.0332885	TNF	1
GO:0002706	regulation of lymphocyte mediated immunity	0.0336118	TNF/NCR3	2
GO:0017157	regulation of exocytosis	0.0342682	S100A10/PRKCB	2
GO:0051051	negative regulation of transport	0.0345526	PRKCB/PXK/TNF	3
GO:0010893	positive regulation of steroid biosynthetic process	0.0347759	TNF	1
GO:0050855	regulation of B cell receptor signaling pathway	0.0347759	PRKCB	1
GO:0060252	positive regulation of glial cell proliferation	0.0347759	TNF	1
GO:0061042	vascular wound healing	0.0347759	TNF	1
GO:0072574	hepatocyte proliferation	0.0347759	TNF	1
GO:0072575	epithelial cell proliferation involved in liver morphogenesis	0.0347759	TNF	1
GO:0002757	immune response-activating signal transduction	0.0353021	PRKCB/TNF/NCR3	3
GO:0090276	regulation of peptide hormone secretion	0.0359313	PRKCB/TNF	2
GO:2000116	regulation of cysteine-type endopeptidase activity	0.0359313	CIDEB/TNF	2
GO:0002922	positive regulation of humoral immune response	0.0362611	TNF	1
GO:0003071	renal system process involved in regulation of systemic arterial blood pressure	0.0362611	RHOA	1
GO:0009651	response to salt stress	0.0362611	TNF	1
GO:0010923	negative regulation of phosphatase activity	0.0362611	TNF	1
GO:0032891	negative regulation of organic acid transport	0.0362611	TNF	1
GO:0034114	regulation of heterotypic cell-cell adhesion	0.0362611	TNF	1
GO:0034138	toll-like receptor 3 signaling pathway	0.0362611	TNF	1
GO:0045822	negative regulation of heart contraction	0.0362611	TNF	1
GO:0051043	regulation of membrane protein ectodomain proteolysis	0.0362611	TNF	1
GO:0061162	establishment of monopolar cell polarity	0.0362611	RHOA	1
GO:0061136	regulation of proteasomal protein catabolic process	0.0362677	PSME1/HERPUD1	2
GO:0009060	aerobic respiration	0.0366053	RHOA/TNF	2
GO:0002791	regulation of peptide secretion	0.0369441	PRKCB/TNF	2
GO:0009746	response to hexose	0.0369441	PRKCB/TNF	2
GO:0031334	positive regulation of protein-containing complex assembly	0.0369441	RHOA/TNF	2
GO:0045785	positive regulation of cell adhesion	0.0370196	S100A10/RHOA/TNF	3
GO:0030073	insulin secretion	0.0372841	PRKCB/TNF	2
GO:0023061	signal release	0.0374071	PRKCB/TACR1/TNF	3
GO:0090087	regulation of peptide transport	0.0376254	PRKCB/TNF	2
GO:0002363	alpha-beta T cell lineage commitment	0.0377441	RHOA	1
GO:0009110	vitamin biosynthetic process	0.0377441	TNF	1
GO:0010954	positive regulation of protein processing	0.0377441	S100A10	1
GO:0030859	polarized epithelial cell differentiation	0.0377441	RHOA	1
GO:0045662	negative regulation of myoblast differentiation	0.0377441	TNF	1
GO:0048143	astrocyte activation	0.0377441	TNF	1
GO:0061339	establishment or maintenance of monopolar cell polarity	0.0377441	RHOA	1
GO:0072576	liver morphogenesis	0.0377441	TNF	1
GO:0090200	positive regulation of release of cytochrome c from mitochondria	0.0377441	CIDEB	1
GO:1902993	positive regulation of amyloid precursor protein catabolic process	0.0377441	TNF	1
GO:1903523	negative regulation of blood circulation	0.0377441	TNF	1
GO:0014829	vascular associated smooth muscle contraction	0.0392249	RHOA	1
GO:0031579	membrane raft organization	0.0392249	S100A10	1
GO:0032469	endoplasmic reticulum calcium ion homeostasis	0.0392249	HERPUD1	1
GO:0043931	ossification involved in bone maturation	0.0392249	RHOA	1
GO:0051894	positive regulation of focal adhesion assembly	0.0392249	S100A10	1
GO:0062149	detection of stimulus involved in sensory perception of pain	0.0392249	TNF	1
GO:0031667	response to nutrient levels	0.0395762	CIDEB/PRKCB/TNF	3
GO:0034284	response to monosaccharide	0.0396985	PRKCB/TNF	2
GO:0001667	ameboidal-type cell migration	0.0399774	TACR1/RHOA/TNF	3
GO:0071674	mononuclear cell migration	0.0400482	RHOA/TNF	2
GO:0008016	regulation of heart contraction	0.0403991	DSP/TNF	2
GO:0002764	immune response-regulating signaling pathway	0.0405832	PRKCB/TNF/NCR3	3
GO:0031639	plasminogen activation	0.0407034	S100A10	1
GO:0034377	plasma lipoprotein particle assembly	0.0407034	CIDEB	1
GO:0045672	positive regulation of osteoclast differentiation	0.0407034	TNF	1
GO:0045940	positive regulation of steroid metabolic process	0.0407034	TNF	1
GO:0050857	positive regulation of antigen receptor-mediated signaling pathway	0.0407034	PRKCB	1
GO:0050995	negative regulation of lipid catabolic process	0.0407034	TNF	1
GO:1902410	mitotic cytokinetic process	0.0407034	RHOA	1
GO:1903319	positive regulation of protein maturation	0.0407034	S100A10	1
GO:2000272	negative regulation of signaling receptor activity	0.0407034	TNF	1
GO:1902806	regulation of cell cycle G1/S phase transition	0.0407512	WEE1/PSME1	2
GO:0045732	positive regulation of protein catabolic process	0.0411045	HERPUD1/TNF	2
GO:0045619	regulation of lymphocyte differentiation	0.0418145	RHOA/PRELID1	2
GO:0098739	import across plasma membrane	0.0418145	ATP1B3/TNF	2
GO:0009612	response to mechanical stimulus	0.0421713	TACR1/TNF	2
GO:0002675	positive regulation of acute inflammatory response	0.0421798	TNF	1
GO:0018149	peptide cross-linking	0.0421798	DSP	1
GO:0035308	negative regulation of protein dephosphorylation	0.0421798	TNF	1
GO:0042634	regulation of hair cycle	0.0421798	TNF	1
GO:0051953	negative regulation of amine transport	0.0421798	TNF	1
GO:0090594	inflammatory response to wounding	0.0421798	TNF	1
GO:0099563	modification of synaptic structure	0.0421798	RHOA	1
GO:2000108	positive regulation of leukocyte apoptotic process	0.0421798	PRELID1	1
GO:0007588	excretion	0.043654	TACR1	1
GO:0015813	L-glutamate transmembrane transport	0.043654	TNF	1
GO:0030970	retrograde protein transport, ER to cytosol	0.043654	HERPUD1	1
GO:0032770	positive regulation of monooxygenase activity	0.043654	TNF	1
GO:0045954	positive regulation of natural killer cell mediated cytotoxicity	0.043654	NCR3	1
GO:0060295	regulation of cilium movement involved in cell motility	0.043654	TACR1	1
GO:0070977	bone maturation	0.043654	RHOA	1
GO:0097421	liver regeneration	0.043654	TNF	1
GO:0098901	regulation of cardiac muscle cell action potential	0.043654	DSP	1
GO:1902019	regulation of cilium-dependent cell motility	0.043654	TACR1	1
GO:1903513	endoplasmic reticulum to cytosol transport	0.043654	HERPUD1	1
GO:0050679	positive regulation of epithelial cell proliferation	0.0439726	TACR1/TNF	2
GO:1902115	regulation of organelle assembly	0.0439726	RHOA/TNF	2
GO:0010810	regulation of cell-substrate adhesion	0.0447012	S100A10/RHOA	2
GO:0034508	centromere complex assembly	0.045126	CENPN	1
GO:0045948	positive regulation of translational initiation	0.045126	TNF	1
GO:0060441	epithelial tube branching involved in lung morphogenesis	0.045126	TNF	1
GO:0065005	protein-lipid complex assembly	0.045126	CIDEB	1
GO:0007271	synaptic transmission, cholinergic	0.0465958	TACR1	1
GO:0010996	response to auditory stimulus	0.0465958	TACR1	1
GO:0033688	regulation of osteoblast proliferation	0.0465958	RHOA	1
GO:0034311	diol metabolic process	0.0465958	PCBD1	1
GO:0035335	peptidyl-tyrosine dephosphorylation	0.0465958	PTPN18	1
GO:0043507	positive regulation of JUN kinase activity	0.0465958	TNF	1
GO:0150117	positive regulation of cell-substrate junction organization	0.0465958	S100A10	1
GO:1900017	positive regulation of cytokine production involved in inflammatory response	0.0465958	TNF	1
GO:0071222	cellular response to lipopolysaccharide	0.046914	RHOA/TNF	2
GO:0007163	establishment or maintenance of cell polarity	0.0476605	WEE1/RHOA	2
GO:0002360	T cell lineage commitment	0.0480635	RHOA	1
GO:0007435	salivary gland morphogenesis	0.0480635	TNF	1
GO:0009072	aromatic amino acid family metabolic process	0.0480635	PCBD1	1
GO:0010765	positive regulation of sodium ion transport	0.0480635	ATP1B3	1
GO:0042558	pteridine-containing compound metabolic process	0.0480635	PCBD1	1
GO:0060055	angiogenesis involved in wound healing	0.0480635	TNF	1
GO:0095500	acetylcholine receptor signaling pathway	0.0480635	PRKCB	1
GO:0099171	presynaptic modulation of chemical synaptic transmission	0.0480635	PRKCB	1
GO:1901185	negative regulation of ERBB signaling pathway	0.0480635	PTPN18	1
GO:1901889	negative regulation of cell junction assembly	0.0480635	TNF	1
GO:0009743	response to carbohydrate	0.0484115	PRKCB/TNF	2
GO:0010594	regulation of endothelial cell migration	0.0487886	RHOA/TNF	2
GO:0032412	regulation of ion transmembrane transporter activity	0.0487886	AHNAK/ATP1B3	2
GO:0043523	regulation of neuron apoptotic process	0.0491668	RHOA/TNF	2
GO:0006622	protein targeting to lysosome	0.0495289	PXK	1
GO:0034968	histone lysine methylation	0.0495289	SETBP1	1
GO:0048566	embryonic digestive tract development	0.0495289	TNF	1
GO:0048799	animal organ maturation	0.0495289	RHOA	1
GO:1902235	regulation of endoplasmic reticulum stress-induced intrinsic apoptotic signaling pathway	0.0495289	HERPUD1	1
GO:0072593	reactive oxygen species metabolic process	0.0499265	RHOA/TNF	2

## Sheet: Cluster_2 (Cluster A)
ID	Description	pvalue	Gene Symbols	Count
GO:0007015	actin filament organization	3.16693e-05	ENAH/PDLIM1/CORO2B/MYADM/AIF1/WASF1/HIP1/MTSS1	8
GO:0014004	microglia differentiation	0.000464562	TSPAN2/NRROS	2
GO:0051017	actin filament bundle assembly	0.000933755	PDLIM1/CORO2B/AIF1/MTSS1	4
GO:0061572	actin filament bundle organization	0.00102287	PDLIM1/CORO2B/AIF1/MTSS1	4
GO:0051258	protein polymerization	0.00102602	TPPP3/MYADM/MAP2/AIF1/WASF1	5
GO:0008154	actin polymerization or depolymerization	0.00192659	ENAH/MYADM/AIF1/WASF1	4
GO:0031640	killing of cells of another organism	0.00197184	FCER2/H2BC11/H2BC12	3
GO:0141061	GO:0141061	0.00197184	FCER2/H2BC11/H2BC12	3
GO:0003073	regulation of systemic arterial blood pressure	0.00216105	ARHGAP42/CORO2B/NOS3	3
GO:0141060	GO:0141060	0.00243038	FCER2/H2BC11/H2BC12	3
GO:0045765	regulation of angiogenesis	0.00245973	CD34/HHEX/JUP/NOS3/ADGRA2	5
GO:0002227	innate immune response in mucosa	0.00258814	H2BC11/H2BC12	2
GO:0003094	glomerular filtration	0.00258814	CD34/CORO2B	2
GO:1901342	regulation of vasculature development	0.00261557	CD34/HHEX/JUP/NOS3/ADGRA2	5
GO:0090287	regulation of cellular response to growth factor stimulus	0.00271245	HHEX/NRROS/WASF1/PEG10/ADGRA2	5
GO:0098901	regulation of cardiac muscle cell action potential	0.00277507	JUP/CALM3	2
GO:0097205	renal filtration	0.00296816	CD34/CORO2B	2
GO:0090263	positive regulation of canonical Wnt signaling pathway	0.00327523	HHEX/JUP/ADGRA2	3
GO:0032970	regulation of actin filament-based process	0.00350454	CORO2B/JUP/MYADM/WASF1/MTSS1	5
GO:0034405	response to fluid shear stress	0.00380161	NOS3/MTSS1	2
GO:1902903	regulation of supramolecular fiber organization	0.00391481	CORO2B/MYADM/MAP2/WASF1/MTSS1	5
GO:0090257	regulation of muscle system process	0.00442149	ARHGAP42/JUP/CALM3/NOS3	4
GO:0002385	mucosal immune response	0.00497832	H2BC11/H2BC12	2
GO:0006898	receptor-mediated endocytosis	0.00515574	DLG4/FCER2/WASF1/HIP1	4
GO:1903522	regulation of blood circulation	0.00515574	ARHGAP42/JUP/CALM3/NOS3	4
GO:0016601	Rac protein signal transduction	0.00575473	AIF1/WASF1	2
GO:0002251	organ or tissue specific immune response	0.00602508	H2BC11/H2BC12	2
GO:0110053	regulation of actin filament organization	0.00628322	CORO2B/MYADM/WASF1/MTSS1	4
GO:0048813	dendrite morphogenesis	0.00629246	DLG4/MAP2/TRAK1	3
GO:0047496	vesicle transport along microtubule	0.00687028	MAP2/TRAK1	2
GO:0035850	epithelial cell differentiation involved in kidney development	0.0071633	CD34/MTSS1	2
GO:0030177	positive regulation of Wnt signaling pathway	0.00720371	HHEX/JUP/ADGRA2	3
GO:0045776	negative regulation of blood pressure	0.00746191	ARHGAP42/NOS3	2
GO:0008089	anterograde axonal transport	0.00839098	MAP2/TRAK1	2
GO:0051494	negative regulation of cytoskeleton organization	0.00972958	CORO2B/MYADM/MAP2	3
GO:0030041	actin filament polymerization	0.0103898	MYADM/AIF1/WASF1	3
GO:1902904	negative regulation of supramolecular fiber organization	0.0103898	CORO2B/MYADM/MAP2	3
GO:0061005	cell differentiation involved in kidney development	0.0103959	CD34/MTSS1	2
GO:0086065	cell communication involved in cardiac conduction	0.0107487	JUP/CALM3	2
GO:0006937	regulation of muscle contraction	0.0109016	ARHGAP42/JUP/CALM3	3
GO:0098900	regulation of action potential	0.0111068	JUP/CALM3	2
GO:0034113	heterotypic cell-cell adhesion	0.0118386	JUP/MYADM	2
GO:0002090	regulation of receptor internalization	0.0125911	DLG4/HIP1	2
GO:0032956	regulation of actin cytoskeleton organization	0.0129185	CORO2B/MYADM/WASF1/MTSS1	4
GO:0030225	macrophage differentiation	0.012975	TSPAN2/NRROS	2
GO:0098930	axonal transport	0.013364	MAP2/TRAK1	2
GO:0045766	positive regulation of angiogenesis	0.0136787	CD34/JUP/NOS3	3
GO:1904018	positive regulation of vasculature development	0.0136787	CD34/JUP/NOS3	3
GO:0008217	regulation of blood pressure	0.0140766	ARHGAP42/CORO2B/NOS3	3
GO:0031503	protein-containing complex localization	0.0142781	DLG4/FCER2/HIP1	3
GO:0051926	negative regulation of calcium ion transport	0.0145611	CALM3/NOS3	2
GO:0032835	glomerulus development	0.0149701	CD34/MTSS1	2
GO:0019731	antibacterial humoral response	0.0153841	H2BC11/H2BC12	2
GO:0048662	negative regulation of smooth muscle cell proliferation	0.0153841	AIF1/NOS3	2
GO:0031589	cell-substrate adhesion	0.0155138	CD34/CORO2B/JUP/MYADM	4
GO:0099518	vesicle cytoskeletal trafficking	0.0162266	MAP2/TRAK1	2
GO:0032271	regulation of protein polymerization	0.0177256	TPPP3/MYADM/MAP2	3
GO:0086001	cardiac muscle cell action potential	0.0179697	JUP/CALM3	2
GO:0008088	axo-dendritic transport	0.0184174	MAP2/TRAK1	2
GO:0008016	regulation of heart contraction	0.0186538	JUP/CALM3/NOS3	3
GO:0055117	regulation of cardiac muscle contraction	0.0188698	JUP/CALM3	2
GO:0032272	negative regulation of protein polymerization	0.0197886	MYADM/MAP2	2
GO:0000079	regulation of cyclin-dependent protein serine/threonine kinase activity	0.0207258	HHEX/CCNI	2
GO:0061844	antimicrobial humoral immune response mediated by antimicrobial peptide	0.0212014	H2BC11/H2BC12	2
GO:0010810	regulation of cell-substrate adhesion	0.0215989	CORO2B/JUP/MYADM	3
GO:0061515	myeloid cell development	0.022166	TSPAN2/NRROS	2
GO:1904029	regulation of cyclin-dependent protein kinase activity	0.022166	HHEX/CCNI	2
GO:0001906	cell killing	0.0223729	FCER2/H2BC11/H2BC12	3
GO:0099072	regulation of postsynaptic membrane neurotransmitter receptor levels	0.0236465	DLG4/HIP1	2
GO:0050829	defense response to Gram-negative bacterium	0.0241489	H2BC11/H2BC12	2
GO:0072384	organelle transport along microtubule	0.0241489	MAP2/TRAK1	2
GO:0010594	regulation of endothelial cell migration	0.0245104	JUP/NOS3/ADGRA2	3
GO:0016358	dendrite development	0.0250616	DLG4/MAP2/TRAK1	3
GO:0002934	desmosome organization	0.026707	JUP	1
GO:0003056	regulation of vascular associated smooth muscle contraction	0.026707	ARHGAP42	1
GO:0006228	UTP biosynthetic process	0.026707	NME4	1
GO:0010496	intercellular transport	0.026707	PEG10	1
GO:0014745	negative regulation of muscle adaptation	0.026707	NOS3	1
GO:0070862	negative regulation of protein exit from endoplasmic reticulum	0.026707	UBE2G2	1
GO:0097113	AMPA glutamate receptor clustering	0.026707	DLG4	1
GO:0097688	glutamate receptor clustering	0.026707	DLG4	1
GO:0098953	receptor diffusion trapping	0.026707	DLG4	1
GO:0098970	postsynaptic neurotransmitter receptor diffusion trapping	0.026707	DLG4	1
GO:0099628	neurotransmitter receptor diffusion trapping	0.026707	DLG4	1
GO:1902513	regulation of organelle transport along microtubule	0.026707	MAP2	1
GO:1903044	protein localization to membrane raft	0.026707	MYADM	1
GO:1990034	calcium ion export across plasma membrane	0.026707	CALM3	1
GO:0046785	microtubule polymerization	0.026726	TPPP3/MAP2	2
GO:0007160	cell-matrix adhesion	0.0267552	CD34/CORO2B/JUP	3
GO:0060047	heart contraction	0.0279177	JUP/CALM3/NOS3	3
GO:0051091	positive regulation of DNA-binding transcription factor activity	0.0282125	JUP/UBE2V1/ZC4H2	3
GO:0061337	cardiac conduction	0.0283235	JUP/CALM3	2
GO:0003357	noradrenergic neuron differentiation	0.0293389	ZC4H2	1
GO:0006183	GTP biosynthetic process	0.0293389	NME4	1
GO:0006527	arginine catabolic process	0.0293389	NOS3	1
GO:0032253	dense core granule localization	0.0293389	MAP2	1
GO:0034115	negative regulation of heterotypic cell-cell adhesion	0.0293389	MYADM	1
GO:0035581	sequestering of extracellular ligand from receptor	0.0293389	NRROS	1
GO:0051386	regulation of neurotrophin TRK receptor signaling pathway	0.0293389	WASF1	1
GO:0051709	regulation of killing of cells of another organism	0.0293389	FCER2	1
GO:0060315	negative regulation of ryanodine-sensitive calcium-release channel activity	0.0293389	CALM3	1
GO:0070587	regulation of cell-cell adhesion involved in gastrulation	0.0293389	MYADM	1
GO:0098885	modification of postsynaptic actin cytoskeleton	0.0293389	WASF1	1
GO:0099519	dense core granule cytoskeletal transport	0.0293389	MAP2	1
GO:1901841	regulation of high voltage-gated calcium channel activity	0.0293389	CALM3	1
GO:1901844	regulation of cell communication by electrical coupling involved in cardiac conduction	0.0293389	CALM3	1
GO:1901950	dense core granule transport	0.0293389	MAP2	1
GO:1904238	pericyte cell differentiation	0.0293389	CD34	1
GO:0006814	sodium ion transport	0.0294085	SCN3A/NOS3/SLC9A7	3
GO:0006942	regulation of striated muscle contraction	0.0294094	JUP/CALM3	2
GO:0002027	regulation of heart rate	0.0310691	JUP/CALM3	2
GO:0003015	heart process	0.0315656	JUP/CALM3/NOS3	3
GO:0010944	negative regulation of transcription by competitive promoter binding	0.0319638	HHEX	1
GO:0030948	negative regulation of vascular endothelial growth factor receptor signaling pathway	0.0319638	HHEX	1
GO:0046051	UTP metabolic process	0.0319638	NME4	1
GO:0070586	cell-cell adhesion involved in gastrulation	0.0319638	MYADM	1
GO:0098911	regulation of ventricular cardiac muscle cell action potential	0.0319638	JUP	1
GO:2001214	positive regulation of vasculogenesis	0.0319638	CD34	1
GO:0006959	humoral immune response	0.032515	FCER2/H2BC11/H2BC12	3
GO:0003012	muscle system process	0.0335366	ARHGAP42/JUP/CALM3/NOS3	4
GO:0060828	regulation of canonical Wnt signaling pathway	0.0338041	HHEX/JUP/ADGRA2	3
GO:0032231	regulation of actin filament bundle assembly	0.033916	CORO2B/MTSS1	2
GO:0090630	activation of GTPase activity	0.0344972	ARHGAP42/TBC1D1	2
GO:0005513	detection of calcium ion	0.0345818	CALM3	1
GO:0031115	negative regulation of microtubule polymerization	0.0345818	MAP2	1
GO:0035865	cellular response to potassium ion	0.0345818	DLG4	1
GO:0036363	transforming growth factor beta activation	0.0345818	NRROS	1
GO:0045986	negative regulation of smooth muscle contraction	0.0345818	ARHGAP42	1
GO:0051280	negative regulation of release of sequestered calcium ion into cytosol	0.0345818	CALM3	1
GO:0051764	actin crosslink formation	0.0345818	AIF1	1
GO:0061795	Golgi lumen acidification	0.0345818	SLC9A7	1
GO:1900115	extracellular regulation of signal transduction	0.0345818	NRROS	1
GO:1900116	extracellular negative regulation of signal transduction	0.0345818	NRROS	1
GO:0016055	Wnt signaling pathway	0.0351868	VANGL1/HHEX/JUP/ADGRA2	4
GO:0198738	cell-cell signaling by wnt	0.0356669	VANGL1/HHEX/JUP/ADGRA2	4
GO:0030038	contractile actin filament bundle assembly	0.0356714	PDLIM1/CORO2B	2
GO:0042116	macrophage activation	0.0356714	FCER2/AIF1	2
GO:0043149	stress fiber assembly	0.0356714	PDLIM1/CORO2B	2
GO:0030512	negative regulation of transforming growth factor beta receptor signaling pathway	0.0362643	NRROS/PEG10	2
GO:0036503	ERAD pathway	0.0362643	RCN3/UBE2G2	2
GO:0001977	renal system process involved in regulation of blood volume	0.0371928	CORO2B	1
GO:0006241	CTP biosynthetic process	0.0371928	NME4	1
GO:0032252	secretory granule localization	0.0371928	MAP2	1
GO:0035641	locomotory exploration behavior	0.0371928	DLG4	1
GO:0035791	platelet-derived growth factor receptor-beta signaling pathway	0.0371928	HIP1	1
GO:0051127	positive regulation of actin nucleation	0.0371928	WASF1	1
GO:0072160	nephron tubule epithelial cell differentiation	0.0371928	MTSS1	1
GO:1900044	regulation of protein K63-linked ubiquitination	0.0371928	UBE2V1	1
GO:1904152	regulation of retrograde protein transport, ER to cytosol	0.0371928	UBE2G2	1
GO:0051051	negative regulation of transport	0.0376256	DLG4/CALM3/UBE2G2/NOS3	4
GO:0044772	mitotic cell cycle phase transition	0.0378747	DPF3/CALM3/CCNI/AIF1	4
GO:0048259	regulation of receptor-mediated endocytosis	0.0386738	DLG4/HIP1	2
GO:0007008	outer mitochondrial membrane organization	0.039797	MTX1	1
GO:0009209	pyrimidine ribonucleoside triphosphate biosynthetic process	0.039797	NME4	1
GO:0010649	regulation of cell communication by electrical coupling	0.039797	CALM3	1
GO:0030728	ovulation	0.039797	NOS3	1
GO:0043518	negative regulation of DNA damage response, signal transduction by p53 class mediator	0.039797	YJU2	1
GO:0045040	protein insertion into mitochondrial outer membrane	0.039797	MTX1	1
GO:0051284	positive regulation of sequestering of calcium ion	0.039797	CALM3	1
GO:0086069	bundle of His cell to Purkinje myocyte communication	0.039797	JUP	1
GO:0150011	regulation of neuron projection arborization	0.039797	DLG4	1
GO:1901386	negative regulation of voltage-gated calcium channel activity	0.039797	CALM3	1
GO:1903651	positive regulation of cytoplasmic transport	0.039797	MAP2	1
GO:0050830	defense response to Gram-positive bacterium	0.0405202	H2BC11/H2BC12	2
GO:0031644	regulation of nervous system process	0.041143	DLG4/NOS3	2
GO:0043542	endothelial cell migration	0.0413648	JUP/NOS3/ADGRA2	3
GO:0071900	regulation of protein serine/threonine kinase activity	0.0417272	HHEX/CALM3/CCNI	3
GO:0072009	nephron epithelium development	0.0417695	CD34/MTSS1	2
GO:0030810	positive regulation of nucleotide biosynthetic process	0.0423942	NOS3	1
GO:0046036	CTP metabolic process	0.0423942	NME4	1
GO:0046184	aldehyde biosynthetic process	0.0423942	TKT	1
GO:0051770	positive regulation of nitric-oxide synthase biosynthetic process	0.0423942	FCER2	1
GO:0055091	phospholipid homeostasis	0.0423942	RCN3	1
GO:0060856	establishment of blood-brain barrier	0.0423942	ADGRA2	1
GO:0090136	epithelial cell-cell adhesion	0.0423942	JUP	1
GO:0099149	regulation of postsynaptic neurotransmitter receptor internalization	0.0423942	HIP1	1
GO:1900373	positive regulation of purine nucleotide biosynthetic process	0.0423942	NOS3	1
GO:2001212	regulation of vasculogenesis	0.0423942	CD34	1
GO:0021782	glial cell development	0.0430332	TSPAN2/NRROS	2
GO:0010811	positive regulation of cell-substrate adhesion	0.0436704	JUP/MYADM	2
GO:0001667	ameboidal-type cell migration	0.0449653	PDLIM1/JUP/NOS3/ADGRA2	4
GO:0002091	negative regulation of receptor internalization	0.0449845	DLG4	1
GO:0010544	negative regulation of platelet activation	0.0449845	NOS3	1
GO:0032905	transforming growth factor beta1 production	0.0449845	NRROS	1
GO:0043129	surfactant homeostasis	0.0449845	RCN3	1
GO:0045217	cell-cell junction maintenance	0.0449845	MTSS1	1
GO:0048268	clathrin coat assembly	0.0449845	HIP1	1
GO:0048311	mitochondrion distribution	0.0449845	TRAK1	1
GO:0072109	glomerular mesangium development	0.0449845	CD34	1
GO:0072224	metanephric glomerulus development	0.0449845	CD34	1
GO:0072578	neurotransmitter-gated ion channel clustering	0.0449845	DLG4	1
GO:1900747	negative regulation of vascular endothelial growth factor signaling pathway	0.0449845	ADGRA2	1
GO:1902916	positive regulation of protein polyubiquitination	0.0449845	UBE2V1	1
GO:2000310	regulation of NMDA receptor activity	0.0449845	DLG4	1
GO:0010632	regulation of epithelial cell migration	0.0454404	JUP/NOS3/ADGRA2	3
GO:0003014	renal system process	0.0456033	CD34/CORO2B	2
GO:2000027	regulation of animal organ morphogenesis	0.0456033	VANGL1/CD34	2
GO:0051028	mRNA transport	0.0462546	HHEX/PEG10	2
GO:0090288	negative regulation of cellular response to growth factor stimulus	0.0462546	HHEX/ADGRA2	2
GO:0031623	receptor internalization	0.0469093	DLG4/HIP1	2
GO:0002923	regulation of humoral immune response mediated by circulating immunoglobulin	0.0475679	FCER2	1
GO:0007625	grooming behavior	0.0475679	DLG4	1
GO:0009208	pyrimidine ribonucleoside triphosphate metabolic process	0.0475679	NME4	1
GO:0019896	axonal transport of mitochondrion	0.0475679	TRAK1	1
GO:0030011	maintenance of cell polarity	0.0475679	PDLIM1	1
GO:0035864	response to potassium ion	0.0475679	DLG4	1
GO:0042481	regulation of odontogenesis	0.0475679	CD34	1
GO:0048490	anterograde synaptic vesicle transport	0.0475679	MAP2	1
GO:0051000	positive regulation of nitric-oxide synthase activity	0.0475679	FCER2	1
GO:0061644	protein localization to CENP-A containing chromatin	0.0475679	H2BC11	1
GO:0072673	lamellipodium morphogenesis	0.0475679	WASF1	1
GO:0090036	regulation of protein kinase C signaling	0.0475679	MYADM	1
GO:0099514	synaptic vesicle cytoskeletal transport	0.0475679	MAP2	1
GO:0099517	synaptic vesicle transport along microtubule	0.0475679	MAP2	1
GO:0010595	positive regulation of endothelial cell migration	0.048229	NOS3/ADGRA2	2
GO:0001933	negative regulation of protein phosphorylation	0.0489189	HHEX/CALM3/MYADM	3

## Sheet: Cluster_3 (Cluster B)
ID	Description	pvalue	Gene Symbols	Count
GO:0030042	actin filament depolymerization	0.000225022	CAPZB/CFL1/TRIOBP/MICAL1	4
GO:0008154	actin polymerization or depolymerization	0.000524939	CAPZB/CFL1/PFN1/TRIOBP/MICAL1/WAS	6
GO:0007015	actin filament organization	0.00064153	CAPZB/WASF2/CFL1/RND1/PFN1/TRIOBP/MICAL1/WAS/SH3KBP1	9
GO:0051497	negative regulation of stress fiber assembly	0.000642344	WASF2/PFN1/WAS	3
GO:0032232	negative regulation of actin filament bundle assembly	0.000831277	WASF2/PFN1/WAS	3
GO:0007084	mitotic nuclear membrane reassembly	0.00114569	SIRT2/BANF1	2
GO:0101024	mitotic nuclear membrane organization	0.00114569	SIRT2/BANF1	2
GO:0010591	regulation of lamellipodium assembly	0.00121825	CAPZB/WASF2/WAS	3
GO:0071872	cellular response to epinephrine stimulus	0.00139561	KCNQ1/SIRT2	2
GO:0071763	nuclear membrane organization	0.00149679	CTDNEP1/SIRT2/BANF1	3
GO:0051494	negative regulation of cytoskeleton organization	0.00153775	CAPZB/WASF2/PFN1/TRIOBP/WAS	5
GO:1902904	negative regulation of supramolecular fiber organization	0.0017108	CAPZB/WASF2/PFN1/TRIOBP/WAS	5
GO:0071871	response to epinephrine	0.00228601	KCNQ1/SIRT2	2
GO:1902743	regulation of lamellipodium organization	0.00256064	CAPZB/WASF2/WAS	3
GO:0006998	nuclear envelope organization	0.00270124	CTDNEP1/SIRT2/BANF1	3
GO:0051261	protein depolymerization	0.00293417	CAPZB/CFL1/TRIOBP/MICAL1	4
GO:0035269	protein O-linked mannosylation	0.00338233	LARGE2/POMT2	2
GO:0009060	aerobic respiration	0.00349695	COX5A/ATP5F1D/COX6B1/NDUFA2/IDH3G	5
GO:0071709	membrane assembly	0.00364484	STX2/SIRT2/BANF1	3
GO:0120032	regulation of plasma membrane bounded cell projection assembly	0.00397247	CAPZB/WASF2/PFN1/ODF2/WAS	5
GO:0060491	regulation of cell projection assembly	0.00414079	CAPZB/WASF2/PFN1/ODF2/WAS	5
GO:0044091	membrane biogenesis	0.00437258	STX2/SIRT2/BANF1	3
GO:0006488	dolichol-linked oligosaccharide biosynthetic process	0.00467819	MPDU1/ALG3	2
GO:0030837	negative regulation of actin filament polymerization	0.0047671	CAPZB/PFN1/TRIOBP	3
GO:0006490	oligosaccharide-lipid intermediate biosynthetic process	0.00515339	MPDU1/ALG3	2
GO:0070085	glycosylation	0.00525952	LARGE2/POMT2/MPDU1/B4GALT6/ALG3	5
GO:0019348	dolichol metabolic process	0.00564984	MPDU1/ALG3	2
GO:0035268	protein mannosylation	0.00564984	LARGE2/POMT2	2
GO:0030032	lamellipodium assembly	0.006077	CAPZB/WASF2/WAS	3
GO:0097502	mannosylation	0.00616731	LARGE2/POMT2	2
GO:0016093	polyprenol metabolic process	0.00670557	MPDU1/ALG3	2
GO:0060117	auditory receptor cell development	0.00670557	KCNQ1/TRIOBP	2
GO:0031333	negative regulation of protein-containing complex assembly	0.00699829	CAPZB/PFN1/SIRT2/TRIOBP	4
GO:0006119	oxidative phosphorylation	0.00716486	COX5A/ATP5F1D/COX6B1/NDUFA2	4
GO:0006123	mitochondrial electron transport, cytochrome c to oxygen	0.00726441	COX5A/COX6B1	2
GO:0051016	barbed-end actin filament capping	0.00726441	CAPZB/TRIOBP	2
GO:0001835	blastocyst hatching	0.00784359	PEMT/NDUFA2	2
GO:0031468	nuclear membrane reassembly	0.00784359	SIRT2/BANF1	2
GO:0035188	hatching	0.00784359	PEMT/NDUFA2	2
GO:0071684	organism emergence from protective structure	0.00784359	PEMT/NDUFA2	2
GO:0032272	negative regulation of protein polymerization	0.00812849	CAPZB/PFN1/TRIOBP	3
GO:0008064	regulation of actin polymerization or depolymerization	0.00821952	CAPZB/PFN1/TRIOBP/WAS	4
GO:0045333	cellular respiration	0.00838976	COX5A/ATP5F1D/COX6B1/NDUFA2/IDH3G	5
GO:0002534	cytokine production involved in inflammatory response	0.00841011	ALOX5/PLD4/GPSM3	3
GO:1900015	regulation of cytokine production involved in inflammatory response	0.00841011	ALOX5/PLD4/GPSM3	3
GO:0030832	regulation of actin filament length	0.00878308	CAPZB/PFN1/TRIOBP/WAS	4
GO:0035116	embryonic hindlimb morphogenesis	0.00906214	AFF3/OSR2	2
GO:1902600	proton transmembrane transport	0.00937136	COX5A/CYB5A/ATP5F1D/COX6B1	4
GO:0051017	actin filament bundle assembly	0.00957302	WASF2/PFN1/MICAL1/WAS	4
GO:0006656	phosphatidylcholine biosynthetic process	0.00970106	PEMT/SLC44A2	2
GO:0061572	actin filament bundle organization	0.0104079	WASF2/PFN1/MICAL1/WAS	4
GO:0030041	actin filament polymerization	0.0108424	CAPZB/PFN1/TRIOBP/WAS	4
GO:0097581	lamellipodium organization	0.0115427	CAPZB/WASF2/WAS	3
GO:0019646	aerobic electron transport chain	0.0125965	COX5A/COX6B1/NDUFA2	3
GO:0051492	regulation of stress fiber assembly	0.0125965	WASF2/PFN1/WAS	3
GO:0022900	electron transport chain	0.0129428	COX5A/CYB5A/COX6B1/NDUFA2	4
GO:0110053	regulation of actin filament organization	0.0133855	CAPZB/WASF2/PFN1/TRIOBP/WAS	5
GO:0042113	B cell activation	0.0143781	CD19/TCF3/TYROBP/PAX5/SH3KBP1	5
GO:0035137	hindlimb morphogenesis	0.0147072	AFF3/OSR2	2
GO:0042773	ATP synthesis coupled electron transport	0.0156689	COX5A/COX6B1/NDUFA2	3
GO:0042775	mitochondrial ATP synthesis coupled electron transport	0.0156689	COX5A/COX6B1/NDUFA2	3
GO:0110020	regulation of actomyosin structure organization	0.0169202	WASF2/PFN1/WAS	3
GO:0021955	central nervous system neuron axonogenesis	0.0171272	TCTN1/B4GALT6	2
GO:0006979	response to oxidative stress	0.0171727	ALOX5/STX2/SIRT2/MSRA/RBPMS/BANF1	6
GO:0002532	production of molecular mediator involved in inflammatory response	0.0173494	ALOX5/PLD4/GPSM3	3
GO:0006486	protein glycosylation	0.0175823	LARGE2/POMT2/MPDU1/ALG3	4
GO:0043413	macromolecule glycosylation	0.0175823	LARGE2/POMT2/MPDU1/ALG3	4
GO:0032231	regulation of actin filament bundle assembly	0.0177847	WASF2/PFN1/WAS	3
GO:0006730	one-carbon metabolic process	0.017969	AHCY/CA5BP1	2
GO:0051693	actin filament capping	0.017969	CAPZB/TRIOBP	2
GO:0030038	contractile actin filament bundle assembly	0.019127	WASF2/PFN1/WAS	3
GO:0043149	stress fiber assembly	0.019127	WASF2/PFN1/WAS	3
GO:0019432	triglyceride biosynthetic process	0.020597	CTDNEP1/DGAT1	2
GO:0007622	rhythmic behavior	0.0215065	KCNQ1/ZFHX3	2
GO:0021762	substantia nigra development	0.0215065	COX6B1/SIRT2	2
GO:0030501	positive regulation of bone mineralization	0.0215065	ALOX5/OSR2	2
GO:0030835	negative regulation of actin filament depolymerization	0.0215065	CAPZB/TRIOBP	2
GO:0032480	negative regulation of type I interferon production	0.0224325	TYROBP/BANF1	2
GO:0042491	inner ear auditory receptor cell differentiation	0.0224325	KCNQ1/TRIOBP	2
GO:0060119	inner ear receptor cell development	0.0233748	KCNQ1/TRIOBP	2
GO:0006790	sulfur compound metabolic process	0.023854	AHCY/TPST2/MICAL1/MSRA/DGAT1	5
GO:0042551	neuron maturation	0.0253073	RND1/B4GALT6	2
GO:0010811	positive regulation of cell-substrate adhesion	0.025577	RSU1/RRAS/TRIOBP	3
GO:0022904	respiratory electron transport chain	0.0261158	COX5A/COX6B1/NDUFA2	3
GO:0042471	ear morphogenesis	0.0272118	KCNQ1/TRIOBP/OSR2	3
GO:0021700	developmental maturation	0.0277371	RND1/BAIAP3/PFN1/B4GALT6/SIRT2	5
GO:0046460	neutral lipid biosynthetic process	0.0283235	CTDNEP1/DGAT1	2
GO:0046463	acylglycerol biosynthetic process	0.0283235	CTDNEP1/DGAT1	2
GO:0006890	retrograde vesicle-mediated transport, Golgi to endoplasmic reticulum	0.0293594	COPE/ERGIC3	2
GO:0050864	regulation of B cell activation	0.0294765	CD19/TYROBP/SH3KBP1	3
GO:0015980	energy derivation by oxidation of organic compounds	0.0299856	COX5A/ATP5F1D/COX6B1/NDUFA2/IDH3G	5
GO:0032956	regulation of actin cytoskeleton organization	0.0299856	CAPZB/WASF2/PFN1/TRIOBP/WAS	5
GO:0030834	regulation of actin filament depolymerization	0.0304104	CAPZB/TRIOBP	2
GO:0035315	hair cell differentiation	0.0304104	KCNQ1/TRIOBP	2
GO:0045778	positive regulation of ossification	0.0304104	ALOX5/OSR2	2
GO:0006720	isoprenoid metabolic process	0.0312386	MPDU1/ALG3/DGAT1	3
GO:0030048	actin filament-based movement	0.0312386	WASF2/KCNQ1/WAS	3
GO:0070169	positive regulation of biomineral tissue development	0.0314761	ALOX5/OSR2	2
GO:0030833	regulation of actin filament polymerization	0.0330551	CAPZB/PFN1/TRIOBP	3
GO:0032984	protein-containing complex disassembly	0.0376585	CAPZB/CFL1/TRIOBP/MICAL1	4
GO:0006997	nucleus organization	0.038163	CTDNEP1/SIRT2/BANF1	3
GO:0045834	positive regulation of lipid metabolic process	0.0388282	CD19/CTDNEP1/SIRT2	3
GO:0010639	negative regulation of organelle organization	0.0393309	CAPZB/WASF2/PFN1/TRIOBP/WAS	5
GO:0045017	glycerolipid biosynthetic process	0.0400767	CTDNEP1/PEMT/SLC44A2/DGAT1	4
GO:2000377	regulation of reactive oxygen species metabolic process	0.0401766	ALOX5/TYROBP/SIRT2	3
GO:0000768	syncytium formation by plasma membrane fusion	0.0417052	TYROBP/TCTA	2
GO:0060113	inner ear receptor cell differentiation	0.0417052	KCNQ1/TRIOBP	2
GO:0140253	cell-cell fusion	0.0417052	TYROBP/TCTA	2
GO:0032535	regulation of cellular component size	0.0421194	CAPZB/RIN3/PFN1/TRIOBP/WAS	5
GO:0034599	cellular response to oxidative stress	0.0425819	ALOX5/STX2/SIRT2/MSRA	4
GO:0030183	B cell differentiation	0.0443625	CD19/TCF3/PAX5	3
GO:0071695	anatomical structure maturation	0.0457029	RND1/BAIAP3/B4GALT6/SIRT2	4
GO:0032970	regulation of actin filament-based process	0.0458771	CAPZB/WASF2/PFN1/TRIOBP/WAS	5
GO:0001655	urogenital system development	0.0465992	CRIP1/OSR2	2
GO:0006949	syncytium formation	0.0465992	TYROBP/TCTA	2
GO:0042776	proton motive force-driven mitochondrial ATP synthesis	0.0465992	ATP5F1D/NDUFA2	2
GO:0048857	neural nucleus development	0.0465992	COX6B1/SIRT2	2
GO:0042490	mechanoreceptor differentiation	0.0478543	KCNQ1/TRIOBP	2
GO:0045670	regulation of osteoclast differentiation	0.0491216	TYROBP/TCTA	2

## Sheet: Cluster_4 (Cluster B)
ID	Description	pvalue	geneID	Count
GO:2000516	positive regulation of CD4-positive, alpha-beta T cell activation	0.000542431	CD160/CD81/IL2RG	3
GO:0050856	regulation of T cell receptor signaling pathway	0.000665061	CD160/CD81/DUSP22	3
GO:0050847	progesterone receptor signaling pathway	0.000767172	PHB1/TRERF1	2
GO:0014902	myotube differentiation	0.00102292	CD81/PIEZO1/MYH9/HDAC9	4
GO:0022409	positive regulation of cell-cell adhesion	0.00113573	CD160/CD81/PIEZO1/CITED2/IL2RG/HLA-DOB	6
GO:2000377	regulation of reactive oxygen species metabolic process	0.00168862	GSTP1/MPV17/EIF6/RAC2	4
GO:0050854	regulation of antigen receptor-mediated signaling pathway	0.00177287	CD160/CD81/DUSP22	3
GO:0045785	positive regulation of cell adhesion	0.00182459	CD160/CD81/ADGRG1/PIEZO1/CITED2/IL2RG/HLA-DOB	7
GO:0022407	regulation of cell-cell adhesion	0.00189268	CD160/CD81/PIEZO1/DUSP22/CITED2/IL2RG/HLA-DOB	7
GO:0070373	negative regulation of ERK1 and ERK2 cascade	0.00202646	GSTP1/NDRG2/PHB1	3
GO:0090713	immunological memory process	0.00209783	CD160/CD81	2
GO:0060191	regulation of lipase activity	0.00211574	PLCB2/PHB1/HDAC9	3
GO:0046635	positive regulation of alpha-beta T cell activation	0.00239814	CD160/CD81/IL2RG	3
GO:0050863	regulation of T cell activation	0.00259418	CD160/CD81/RAC2/DUSP22/IL2RG/HLA-DOB	6
GO:2000514	regulation of CD4-positive, alpha-beta T cell activation	0.00303045	CD160/CD81/IL2RG	3
GO:0007159	leukocyte cell-cell adhesion	0.00382843	CD160/CD81/RAC2/DUSP22/IL2RG/HLA-DOB	6
GO:0050860	negative regulation of T cell receptor signaling pathway	0.00404356	CD160/DUSP22	2
GO:0007202	activation of phospholipase C activity	0.00436984	PLCB2/PHB1	2
GO:0032691	negative regulation of interleukin-1 beta production	0.00505769	FFAR4/GSTP1	2
GO:0021602	cranial nerve morphogenesis	0.00541909	ADARB1/CITED2	2
GO:0050858	negative regulation of antigen receptor-mediated signaling pathway	0.00657207	CD160/DUSP22	2
GO:0050912	detection of chemical stimulus involved in sensory perception of taste	0.00657207	FFAR4/PLCB2	2
GO:0010573	vascular endothelial growth factor production	0.00697903	NDRG2/ADGRG1	2
GO:0032692	negative regulation of interleukin-1 production	0.00697903	FFAR4/GSTP1	2
GO:1903955	positive regulation of protein targeting to mitochondrion	0.00739717	UBE2L3/RAC2	2
GO:0007517	muscle organ development	0.00754501	ADARB1/CITED2/HDAC9/FOXO4/TAFAZZIN	5
GO:0051656	establishment of organelle localization	0.0076196	TRAPPC1/TMEM230/EIF6/MYH9/RAC2/MAP4	6
GO:0010863	positive regulation of phospholipase C activity	0.00782638	PLCB2/PHB1	2
GO:0018205	peptidyl-lysine modification	0.00863714	BCL11A/HDAC9/ZMIZ2/HCFC1	4
GO:0010830	regulation of myotube differentiation	0.00871769	PIEZO1/HDAC9	2
GO:1900274	regulation of phospholipase C activity	0.00871769	PLCB2/PHB1	2
GO:1903749	positive regulation of establishment of protein localization to mitochondrion	0.00917963	UBE2L3/RAC2	2
GO:0072593	reactive oxygen species metabolic process	0.00920873	GSTP1/MPV17/EIF6/RAC2	4
GO:0046634	regulation of alpha-beta T cell activation	0.00936037	CD160/CD81/IL2RG	3
GO:0045730	respiratory burst	0.00965229	CD52/RAC2	2
GO:0035710	CD4-positive, alpha-beta T cell activation	0.0100449	CD160/CD81/IL2RG	3
GO:0051249	regulation of lymphocyte activation	0.0104472	CD160/CD81/RAC2/DUSP22/IL2RG/HLA-DOB	6
GO:0006413	translational initiation	0.0105171	EIF4EBP2/PPP1CA/EIF6	3
GO:1903037	regulation of leukocyte cell-cell adhesion	0.0117227	CD160/CD81/DUSP22/IL2RG/HLA-DOB	5
GO:1903214	regulation of protein targeting to mitochondrion	0.0127089	UBE2L3/RAC2	2
GO:0007520	myoblast fusion	0.0132543	CD81/MYH9	2
GO:0010518	positive regulation of phospholipase activity	0.0132543	PLCB2/PHB1	2
GO:0051147	regulation of muscle cell differentiation	0.013343	PIEZO1/HDAC9/FOXO4	3
GO:0002697	regulation of immune effector process	0.0133613	CD160/CD81/PHB1/RAC2/DUSP22	5
GO:0042692	muscle cell differentiation	0.0135045	CD81/PIEZO1/MYH9/HDAC9/FOXO4	5
GO:0002703	regulation of leukocyte mediated immunity	0.0137191	CD160/CD81/RAC2/DUSP22	4
GO:0050870	positive regulation of T cell activation	0.0137191	CD160/CD81/IL2RG/HLA-DOB	4
GO:0031295	T cell costimulation	0.0138098	CD160/CD81	2
GO:0002702	positive regulation of production of molecular mediator of immune response	0.0141817	CD160/CD81/PHB1	3
GO:0031294	lymphocyte costimulation	0.0149507	CD160/CD81	2
GO:0032868	response to insulin	0.0154868	EIF4EBP2/EIF6/HDAC9/FOXO4	4
GO:0050909	sensory perception of taste	0.0161308	FFAR4/PLCB2	2
GO:1903747	regulation of establishment of protein localization to mitochondrion	0.0161308	UBE2L3/RAC2	2
GO:0050852	T cell receptor signaling pathway	0.0162533	CD160/CD81/DUSP22	3
GO:0002699	positive regulation of immune effector process	0.0165283	CD160/CD81/PHB1/RAC2	4
GO:0051293	establishment of spindle localization	0.0173495	MYH9/MAP4	2
GO:0060193	positive regulation of lipase activity	0.0173495	PLCB2/PHB1	2
GO:0042113	B cell activation	0.0173925	CD81/PHB1/HDAC9/IL2RG	4
GO:1903039	positive regulation of leukocyte cell-cell adhesion	0.0185121	CD160/CD81/IL2RG/HLA-DOB	4
GO:0010517	regulation of phospholipase activity	0.0186062	PLCB2/PHB1	2
GO:0070372	regulation of ERK1 and ERK2 cascade	0.0194394	FFAR4/GSTP1/NDRG2/PHB1	4
GO:0021545	cranial nerve development	0.0199003	ADARB1/CITED2	2
GO:0051146	striated muscle cell differentiation	0.0201535	CD81/PIEZO1/MYH9/HDAC9	4
GO:0007519	skeletal muscle tissue development	0.0201813	CITED2/HDAC9/TAFAZZIN	3
GO:0046718	viral entry into host cell	0.0201813	CD81/TPCN1/PHB1	3
GO:0030010	establishment of cell polarity	0.0205302	SIPA1L3/MYH9/MAP4	3
GO:0051653	spindle localization	0.0205611	MYH9/MAP4	2
GO:0001818	negative regulation of cytokine production	0.0206385	FFAR4/GSTP1/NDRG2/HDAC9	4
GO:0000768	syncytium formation by plasma membrane fusion	0.0212311	CD81/MYH9	2
GO:0140253	cell-cell fusion	0.0212311	CD81/MYH9	2
GO:0043409	negative regulation of MAPK cascade	0.021238	GSTP1/NDRG2/PHB1	3
GO:0030336	negative regulation of cell migration	0.0213795	ADGRG1/ADARB1/DUSP22/CITED2	4
GO:0016032	viral process	0.0214597	CD81/TPCN1/PHB1/ADARB1/HCFC1	5
GO:0090316	positive regulation of intracellular protein transport	0.0215969	CD81/UBE2L3/RAC2	3
GO:0043470	regulation of carbohydrate catabolic process	0.0219101	PPP1CA/EIF6	2
GO:0044409	entry into host	0.0226936	CD81/TPCN1/PHB1	3
GO:0006469	negative regulation of protein kinase activity	0.0230658	GSTP1/ADARB1/DUSP22	3
GO:0006949	syncytium formation	0.0240005	CD81/MYH9	2
GO:0060538	skeletal muscle organ development	0.0245881	CITED2/HDAC9/TAFAZZIN	3
GO:0002820	negative regulation of adaptive immune response	0.0247149	CD160/DUSP22	2
GO:0016925	protein sumoylation	0.0247149	BCL11A/ZMIZ2	2
GO:2000146	negative regulation of cell motility	0.024779	ADGRG1/ADARB1/DUSP22/CITED2	4
GO:0070371	ERK1 and ERK2 cascade	0.0253295	FFAR4/GSTP1/NDRG2/PHB1	4
GO:0033673	negative regulation of kinase activity	0.0282081	GSTP1/ADARB1/DUSP22	3
GO:0070527	platelet aggregation	0.0291803	FIBP/MYH9	2
GO:0046631	alpha-beta T cell activation	0.0303355	CD160/CD81/IL2RG	3
GO:0019058	viral life cycle	0.0315585	CD81/TPCN1/PHB1/ADARB1	4
GO:0002706	regulation of lymphocyte mediated immunity	0.0325456	CD160/CD81/DUSP22	3
GO:0044000	movement in host	0.0325456	CD81/TPCN1/PHB1	3
GO:0002700	regulation of production of molecular mediator of immune response	0.0334528	CD160/CD81/PHB1	3
GO:0051251	positive regulation of lymphocyte activation	0.0338189	CD160/CD81/IL2RG/HLA-DOB	4
GO:0040013	negative regulation of locomotion	0.0351523	ADGRG1/ADARB1/DUSP22/CITED2	4
GO:0051153	regulation of striated muscle cell differentiation	0.0355919	PIEZO1/HDAC9	2
GO:1903533	regulation of protein targeting	0.0355919	UBE2L3/RAC2	2
GO:0006446	regulation of translational initiation	0.0364285	EIF4EBP2/PPP1CA	2
GO:0032386	regulation of intracellular transport	0.036516	CD81/ARHGAP1/UBE2L3/RAC2	4
GO:0032869	cellular response to insulin stimulus	0.0372127	EIF4EBP2/HDAC9/FOXO4	3
GO:0002720	positive regulation of cytokine production involved in immune response	0.0372728	CD160/CD81	2
GO:0002291	T cell activation via T cell receptor contact with antigen bound to MHC molecule on antigen presenting cell	0.0374396	CD81	1
GO:0002361	CD4-positive, CD25-positive, alpha-beta regulatory T cell differentiation	0.0374396	IL2RG	1
GO:0002855	regulation of natural killer cell mediated immune response to tumor cell	0.0374396	CD160	1
GO:0006655	phosphatidylglycerol biosynthetic process	0.0374396	TAFAZZIN	1
GO:0018195	peptidyl-arginine modification	0.0374396	KRTCAP2	1
GO:0021561	facial nerve development	0.0374396	ADARB1	1
GO:0021610	facial nerve morphogenesis	0.0374396	ADARB1	1
GO:0033089	positive regulation of T cell differentiation in thymus	0.0374396	IL2RG	1
GO:0033572	transferrin transport	0.0374396	ARHGAP1	1
GO:0035771	interleukin-4-mediated signaling pathway	0.0374396	IL2RG	1
GO:0042797	tRNA transcription by RNA polymerase III	0.0374396	POLR2L	1
GO:0060044	negative regulation of cardiac muscle cell proliferation	0.0374396	CITED2	1
GO:0061418	regulation of transcription from RNA polymerase II promoter in response to hypoxia	0.0374396	CITED2	1
GO:2000563	positive regulation of CD4-positive, alpha-beta T cell proliferation	0.0374396	CD81	1
GO:2001241	positive regulation of extrinsic apoptotic signaling pathway in absence of ligand	0.0374396	PPP1CA	1
GO:0033002	muscle cell proliferation	0.0386766	NDRG2/PHB1/CITED2	3
GO:0071383	cellular response to steroid hormone stimulus	0.0386766	PHB1/UBE2L3/TRERF1	3
GO:0032388	positive regulation of intracellular transport	0.039171	CD81/UBE2L3/RAC2	3
GO:0050851	antigen receptor-mediated signaling pathway	0.0396687	CD160/CD81/DUSP22	3
GO:0032418	lysosome localization	0.0398503	MYH9/RAC2	2
GO:1990849	vacuolar localization	0.0398503	MYH9/RAC2	2
GO:0050871	positive regulation of B cell activation	0.0407242	CD81/IL2RG	2
GO:0001525	angiogenesis	0.0407729	CD160/ADGRG1/MYH9/HDAC9/FOXO4	5
GO:0002423	natural killer cell mediated immune response to tumor cell	0.0411068	CD160	1
GO:0009304	tRNA transcription	0.0411068	POLR2L	1
GO:0032836	glomerular basement membrane development	0.0411068	MPV17	1
GO:0033625	positive regulation of integrin activation	0.0411068	PIEZO1	1
GO:0033632	regulation of cell-cell adhesion mediated by integrin	0.0411068	PIEZO1	1
GO:0035723	interleukin-15-mediated signaling pathway	0.0411068	IL2RG	1
GO:0043508	negative regulation of JUN kinase activity	0.0411068	GSTP1	1
GO:0070669	response to interleukin-2	0.0411068	IL2RG	1
GO:0071350	cellular response to interleukin-15	0.0411068	IL2RG	1
GO:1902855	regulation of non-motile cilium assembly	0.0411068	MAP4	1
GO:2000035	regulation of stem cell division	0.0411068	CDK2AP2	1
GO:2001171	positive regulation of ATP biosynthetic process	0.0411068	TAFAZZIN	1
GO:2001223	negative regulation of neuron migration	0.0411068	ADGRG1	1
GO:0051701	biological process involved in interaction with host	0.0411811	CD81/TPCN1/PHB1	3
GO:0002819	regulation of adaptive immune response	0.0416917	CD160/CD81/DUSP22	3
GO:0051348	negative regulation of transferase activity	0.0422055	GSTP1/ADARB1/DUSP22	3
GO:0021675	nerve development	0.0424937	ADARB1/CITED2	2
GO:0032456	endocytic recycling	0.0433892	ARHGAP1/DENND1C	2
GO:0010831	positive regulation of myotube differentiation	0.0447603	PIEZO1	1
GO:0010944	negative regulation of transcription by competitive promoter binding	0.0447603	PHB1	1
GO:0043950	positive regulation of cAMP-mediated signaling	0.0447603	FFAR4	1
GO:0048755	branching morphogenesis of a nerve	0.0447603	BCL11A	1
GO:0051569	regulation of histone H3-K4 methylation	0.0447603	HCFC1	1
GO:0051571	positive regulation of histone H3-K4 methylation	0.0447603	HCFC1	1
GO:0070672	response to interleukin-15	0.0447603	IL2RG	1
GO:0080154	regulation of fertilization	0.0447603	MYH9	1
GO:0097531	mast cell migration	0.0447603	RAC2	1
GO:1903580	positive regulation of ATP metabolic process	0.0447603	TAFAZZIN	1
GO:1904350	regulation of protein catabolic process in the vacuole	0.0447603	CD81	1
GO:1905939	regulation of gonad development	0.0447603	CITED2	1
GO:0032611	interleukin-1 beta production	0.0461177	FFAR4/GSTP1	2
GO:0032651	regulation of interleukin-1 beta production	0.0461177	FFAR4/GSTP1	2
GO:0002863	positive regulation of inflammatory response to antigenic stimulus	0.0484001	CD81	1
GO:0006465	signal peptide processing	0.0484001	SEC11C	1
GO:0016024	CDP-diacylglycerol biosynthetic process	0.0484001	AGPAT1	1
GO:0021978	telencephalon regionalization	0.0484001	ADGRG1	1
GO:0035745	T-helper 2 cell cytokine production	0.0484001	CD81	1
GO:0042921	glucocorticoid receptor signaling pathway	0.0484001	PHB1	1
GO:0046341	CDP-diacylglycerol metabolic process	0.0484001	AGPAT1	1
GO:0060192	negative regulation of lipase activity	0.0484001	HDAC9	1
GO:0061307	cardiac neural crest cell differentiation involved in heart development	0.0484001	CITED2	1
GO:0061308	cardiac neural crest cell development involved in heart development	0.0484001	CITED2	1
GO:0070486	leukocyte aggregation	0.0484001	RAC2	1
GO:0070986	left/right axis specification	0.0484001	CITED2	1
GO:0075509	endocytosis involved in viral entry into host cell	0.0484001	TPCN1	1
GO:0098761	cellular response to interleukin-7	0.0484001	IL2RG	1
GO:1900095	regulation of dosage compensation by inactivation of X chromosome	0.0484001	HCFC1	1
GO:1903727	positive regulation of phospholipid metabolic process	0.0484001	TAFAZZIN	1
GO:1903909	regulation of receptor clustering	0.0484001	CD81	1
GO:2000551	regulation of T-helper 2 cell cytokine production	0.0484001	CD81	1
GO:0034109	homotypic cell-cell adhesion	0.048908	FIBP/MYH9	2
GO:0016525	negative regulation of angiogenesis	0.0498516	CD160/FOXO4	2

## Sheet: Cluster_5 (Cluster B)
ID	Description	pvalue	Gene Symbols	Count
GO:0007264	small GTPase mediated signal transduction	0.000218911	RABIF/ARRB1/ARHGAP9/LAT/GIT1/RASSF1/RALGPS1/ARHGEF9	8
GO:1902473	regulation of protein localization to synapse	0.0024273	PRKCZ/CLSTN3	2
GO:0051056	regulation of small GTPase mediated signal transduction	0.00302706	ARRB1/ARHGAP9/GIT1/RALGPS1/ARHGEF9	5
GO:0048872	homeostasis of number of cells	0.00405688	CDIN1/LAT/ERCC2/SLC25A38/TSC22D3	5
GO:0006506	GPI anchor biosynthetic process	0.00479268	PIGQ/GPAA1	2
GO:0006783	heme biosynthetic process	0.00479268	SLC25A38/ALAD	2
GO:0006505	GPI anchor metabolic process	0.00510124	PIGQ/GPAA1	2
GO:0007265	Ras protein signal transduction	0.00558502	ARRB1/LAT/GIT1/RASSF1/RALGPS1	5
GO:0006779	porphyrin-containing compound biosynthetic process	0.00608024	SLC25A38/ALAD	2
GO:0033014	tetrapyrrole biosynthetic process	0.00608024	SLC25A38/ALAD	2
GO:0007616	long-term memory	0.00713789	PRKCZ/CCND2	2
GO:0045746	negative regulation of Notch signaling pathway	0.00750764	ARRB1/CBFA2T2	2
GO:0003351	epithelial cilium movement involved in extracellular fluid movement	0.00907107	STK36/TTLL1	2
GO:0030218	erythrocyte differentiation	0.0095885	CDIN1/ERCC2/SLC25A38	3
GO:0006858	extracellular transport	0.0103307	STK36/TTLL1	2
GO:0042168	heme metabolic process	0.0103307	SLC25A38/ALAD	2
GO:0042157	lipoprotein metabolic process	0.0104029	ABHD17A/PIGQ/GPAA1	3
GO:0034101	erythrocyte homeostasis	0.0114759	CDIN1/ERCC2/SLC25A38	3
GO:0010043	response to zinc ion	0.0125911	MT1X/ALAD	2
GO:0048009	insulin-like growth factor receptor signaling pathway	0.0130668	ERCC2/ZFAND2B	2
GO:0006778	porphyrin-containing compound metabolic process	0.0135503	SLC25A38/ALAD	2
GO:0046148	pigment biosynthetic process	0.0155608	SLC25A38/ALAD	2
GO:0046686	response to cadmium ion	0.0166111	MT1X/ALAD	2
GO:0001666	response to hypoxia	0.0175182	STUB1/ERCC2/AQP3/ALAD	4
GO:0031113	regulation of microtubule polymerization	0.0176909	GIT1/TUBB4A	2
GO:0033013	tetrapyrrole metabolic process	0.0182418	SLC25A38/ALAD	2
GO:0002262	myeloid cell homeostasis	0.0201267	CDIN1/ERCC2/SLC25A38	3
GO:0036293	response to decreased oxygen levels	0.0210016	STUB1/ERCC2/AQP3/ALAD	4
GO:0046578	regulation of Ras protein signal transduction	0.023295	ARRB1/GIT1/RALGPS1	3
GO:0009247	glycolipid biosynthetic process	0.0247657	PIGQ/GPAA1	2
GO:0002260	lymphocyte homeostasis	0.0273411	LAT/TSC22D3	2
GO:0070482	response to oxygen levels	0.0276141	STUB1/ERCC2/AQP3/ALAD	4
GO:0035418	protein localization to synapse	0.0280012	PRKCZ/CLSTN3	2
GO:0070972	protein localization to endoplasmic reticulum	0.0286677	ZFAND2B/GPAA1	2
GO:0046777	protein autophosphorylation	0.028897	PEAK1/MAP4K1/STK25	3
GO:0071248	cellular response to metal ion	0.0292688	ADCY7/MT1X/ALAD	3
GO:0042440	pigment metabolic process	0.0300197	SLC25A38/ALAD	2
GO:0010038	response to metal ion	0.0318945	ADCY7/MT1X/AQP3/ALAD	4
GO:0006171	cAMP biosynthetic process	0.0328969	ADCY7	1
GO:0006283	transcription-coupled nucleotide-excision repair	0.0328969	ERCC2	1
GO:0032025	response to cobalt ion	0.0328969	ALAD	1
GO:0046689	response to mercury ion	0.0328969	ALAD	1
GO:1904627	response to phorbol 13-acetate 12-myristate	0.0328969	MAP4K1	1
GO:1904628	cellular response to phorbol 13-acetate 12-myristate	0.0328969	MAP4K1	1
GO:0033273	response to vitamin	0.0335084	AQP3/ALAD	2
GO:0099111	microtubule-based transport	0.0347415	PRKCZ/STK36/TTLL1	3
GO:0030157	pancreatic juice secretion	0.0361274	SCT	1
GO:0031943	regulation of glucocorticoid metabolic process	0.0361274	STUB1	1
GO:0032754	positive regulation of interleukin-5 production	0.0361274	PRKCZ	1
GO:0046501	protoporphyrinogen IX metabolic process	0.0361274	ALAD	1
GO:0060081	membrane hyperpolarization	0.0361274	PRKCZ	1
GO:0071481	cellular response to X-ray	0.0361274	CCND2	1
GO:0071918	urea transmembrane transport	0.0361274	AQP3	1
GO:0098696	regulation of neurotransmitter receptor localization to postsynaptic specialization membrane	0.0361274	PRKCZ	1
GO:0098734	macromolecule depalmitoylation	0.0361274	ABHD17A	1
GO:0006497	protein lipidation	0.0371476	PIGQ/GPAA1	2
GO:0009650	UV protection	0.0393473	ERCC2	1
GO:0010826	negative regulation of centrosome duplication	0.0393473	RBM14	1
GO:0015791	polyol transmembrane transport	0.0393473	AQP3	1
GO:0015840	urea transport	0.0393473	AQP3	1
GO:0018095	protein polyglutamylation	0.0393473	TTLL1	1
GO:0035437	maintenance of protein localization in endoplasmic reticulum	0.0393473	GPAA1	1
GO:0045628	regulation of T-helper 2 cell differentiation	0.0393473	PRKCZ	1
GO:0046606	negative regulation of centrosome cycle	0.0393473	RBM14	1
GO:0060456	positive regulation of digestive system process	0.0393473	SCT	1
GO:0106014	regulation of inflammatory response to wounding	0.0393473	GIT1	1
GO:1905668	positive regulation of protein localization to endosome	0.0393473	ABHD17A	1
GO:0009791	post-embryonic development	0.0394009	ERCC2/STK36	2
GO:0046785	microtubule polymerization	0.0394009	GIT1/TUBB4A	2
GO:0031110	regulation of microtubule polymerization or depolymerization	0.0401634	GIT1/TUBB4A	2
GO:0035082	axoneme assembly	0.0409315	STK36/TTLL1	2
GO:0071241	cellular response to inorganic substance	0.0411528	ADCY7/MT1X/ALAD	3
GO:0042158	lipoprotein biosynthetic process	0.0417052	PIGQ/GPAA1	2
GO:0050688	regulation of defense response to virus	0.0417052	TSPAN32/CCDC92	2
GO:0008593	regulation of Notch signaling pathway	0.0424843	ARRB1/CBFA2T2	2
GO:0001696	gastric acid secretion	0.0425566	SCT	1
GO:0002024	diet induced thermogenesis	0.0425566	SCT	1
GO:0021702	cerebellar Purkinje cell differentiation	0.0425566	TTLL1	1
GO:0031115	negative regulation of microtubule polymerization	0.0425566	TUBB4A	1
GO:0035745	T-helper 2 cell cytokine production	0.0425566	PRKCZ	1
GO:0071285	cellular response to lithium ion	0.0425566	ADCY7	1
GO:0071361	cellular response to ethanol	0.0425566	ADCY7	1
GO:1905666	regulation of protein localization to endosome	0.0425566	ABHD17A	1
GO:2000551	regulation of T-helper 2 cell cytokine production	0.0425566	PRKCZ	1
GO:0002031	G protein-coupled receptor internalization	0.0457554	ARRB1	1
GO:0032736	positive regulation of interleukin-13 production	0.0457554	PRKCZ	1
GO:0051645	Golgi localization	0.0457554	STK25	1
GO:0060457	negative regulation of digestive system process	0.0457554	SCT	1
GO:0061635	regulation of protein complex stability	0.0457554	CSTPP1	1
GO:0090649	response to oxygen-glucose deprivation	0.0457554	AQP3	1
GO:0099150	regulation of postsynaptic specialization assembly	0.0457554	ARHGEF9	1
GO:0097306	cellular response to alcohol	0.0464614	ADCY7/MAP4K1	2
GO:0051090	regulation of DNA-binding transcription factor activity	0.0466253	PRKCZ/ARRB1/LPAR5/STK36	4
GO:0002274	myeloid leukocyte activation	0.0466832	TSPAN32/TMEM229B/LAT	3
GO:0051091	positive regulation of DNA-binding transcription factor activity	0.0481207	PRKCZ/LPAR5/STK36	3
GO:0010226	response to lithium ion	0.0489436	ADCY7	1
GO:0015816	glycine transport	0.0489436	SLC25A38	1
GO:0021694	cerebellar Purkinje cell layer formation	0.0489436	TTLL1	1
GO:0042159	lipoprotein catabolic process	0.0489436	ABHD17A	1
GO:0043950	positive regulation of cAMP-mediated signaling	0.0489436	SCT	1
GO:0045737	positive regulation of cyclin-dependent protein serine/threonine kinase activity	0.0489436	CCND2	1
GO:0048308	organelle inheritance	0.0489436	STK25	1
GO:0048313	Golgi inheritance	0.0489436	STK25	1
GO:0048820	hair follicle maturation	0.0489436	ERCC2	1
GO:0061684	chaperone-mediated autophagy	0.0489436	STUB1	1
GO:0006664	glycolipid metabolic process	0.049738	PIGQ/GPAA1	2

## Sheet: Cluster_6 (Cluster B)
ID	Description	pvalue	Gene Symbols	Count
GO:0022604	regulation of cell morphogenesis	0.000155033	MACF1/FBXW8/FMNL3/SYNE3/ATP10A/ARHGEF18/CUL7/HDAC6/PLXNA3	9
GO:0046471	phosphatidylglycerol metabolic process	0.000161586	PHB2/LPCAT4/PLSCR3/PLA2G6	4
GO:0032048	cardiolipin metabolic process	0.000250561	PHB2/PLSCR3/PLA2G6	3
GO:1901800	positive regulation of proteasomal protein catabolic process	0.000333586	USP5/RNFT2/FBXW8/RAD23A/RNF144A/BAG6	6
GO:1903052	positive regulation of proteolysis involved in cellular protein catabolic process	0.000831284	USP5/RNFT2/FBXW8/RAD23A/RNF144A/BAG6	6
GO:0051053	negative regulation of DNA metabolic process	0.00107287	GATA3/MEN1/XRCC1/ERCC1/ZRANB3/OGG1	6
GO:0006282	regulation of DNA repair	0.00161926	FAM168A/SMARCA4/TMEM161A/XRCC1/HDAC10/OGG1/TAF6	7
GO:0035773	insulin secretion involved in cellular response to glucose stimulus	0.00164263	SIDT2/UCP2/RAB11B/PLA2G6	4
GO:0050922	negative regulation of chemotaxis	0.00228552	DPP4/MIF/HDAC6/PLXNA3	4
GO:0050775	positive regulation of dendrite morphogenesis	0.00241302	FBXW8/CUL7/HDAC6	3
GO:0006655	phosphatidylglycerol biosynthetic process	0.00267354	PLSCR3/PLA2G6	2
GO:0010720	positive regulation of cell development	0.00281049	MACF1/GATA3/FBXW8/SMARCA4/MAP2K2/BIN1/CUL7/RFX3/HDAC6/PLXNA3	10
GO:0010770	positive regulation of cell morphogenesis involved in differentiation	0.00284622	FBXW8/CUL7/HDAC6	3
GO:0046473	phosphatidic acid metabolic process	0.00284622	DGKZ/LPCAT4/PLA2G6	3
GO:0050769	positive regulation of neurogenesis	0.00314473	MACF1/FBXW8/MAP2K2/BIN1/CUL7/HDAC6/PLXNA3	7
GO:0032754	positive regulation of interleukin-5 production	0.00325077	GATA3/IL17RA	2
GO:1902229	regulation of intrinsic apoptotic signaling pathway in response to DNA damage	0.00332439	RAD9A/TMEM161A/MIF	3
GO:0000423	mitophagy	0.00358078	PHB2/TSC2/HDAC6	3
GO:0045739	positive regulation of DNA repair	0.00372723	FAM168A/SMARCA4/TMEM161A/XRCC1/HDAC10	5
GO:0051341	regulation of oxidoreductase activity	0.00405371	PHB2/NOSIP/FXN/HDAC6	4
GO:0071333	cellular response to glucose stimulus	0.00451414	SIDT2/UCP2/RAB11B/SMARCA4/PLA2G6	5
GO:0006289	nucleotide-excision repair	0.00460826	SMARCA4/RAD23A/ERCC1/OGG1	4
GO:0061136	regulation of proteasomal protein catabolic process	0.00468333	USP5/RNFT2/FBXW8/RAD23A/RNF144A/BAG6	6
GO:0071331	cellular response to hexose stimulus	0.00480088	SIDT2/UCP2/RAB11B/SMARCA4/PLA2G6	5
GO:0006284	base-excision repair	0.00504233	FAM168A/XRCC1/OGG1	3
GO:0008360	regulation of cell shape	0.00510034	FMNL3/SYNE3/ATP10A/ARHGEF18/PLXNA3	5
GO:0071326	cellular response to monosaccharide stimulus	0.00510034	SIDT2/UCP2/RAB11B/SMARCA4/PLA2G6	5
GO:0000722	telomere maintenance via recombination	0.00529568	XRCC1/ERCC1	2
GO:0032736	positive regulation of interleukin-13 production	0.00529568	GATA3/IL17RA	2
GO:0032434	regulation of proteasomal ubiquitin-dependent protein catabolic process	0.00557401	USP5/FBXW8/RAD23A/RNF144A/BAG6	5
GO:0033599	regulation of mammary gland epithelial cell proliferation	0.0060789	GATA3/PHB2	2
GO:1904294	positive regulation of ERAD pathway	0.0060789	RNFT2/BAG6	2
GO:0032436	positive regulation of proteasomal ubiquitin-dependent protein catabolic process	0.00633129	USP5/FBXW8/RAD23A/RNF144A	4
GO:0040013	negative regulation of locomotion	0.00651132	MIIP/GATA3/FUZ/DPP4/ZMYND8/MIF/NISCH/HDAC6/PLXNA3	9
GO:0045732	positive regulation of protein catabolic process	0.00651359	USP5/RNFT2/FBXW8/RAD23A/RNF144A/BAG6	6
GO:0023035	CD40 signaling pathway	0.00691152	PHB2/SHARPIN	2
GO:0034638	phosphatidylcholine catabolic process	0.00691152	GDPD3/PLA2G6	2
GO:0071322	cellular response to carbohydrate stimulus	0.00698781	SIDT2/UCP2/RAB11B/SMARCA4/PLA2G6	5
GO:0010821	regulation of mitochondrion organization	0.00718059	INF2/TSC2/PLSCR3/FXN/HDAC6	5
GO:0031346	positive regulation of cell projection organization	0.00728998	MACF1/FBXW8/MAP2K2/FUZ/ZMYND8/CUL7/HDAC6/PLXNA3	8
GO:0048009	insulin-like growth factor receptor signaling pathway	0.00803721	TSC2/MAP2K2/ERCC1	3
GO:0001678	cellular glucose homeostasis	0.00820052	SIDT2/UCP2/RAB11B/SMARCA4/PLA2G6	5
GO:0051962	positive regulation of nervous system development	0.00829957	MACF1/FBXW8/MAP2K2/BIN1/CUL7/HDAC6/PLXNA3	7
GO:0046112	nucleobase biosynthetic process	0.0087217	APRT/CAD	2
GO:0008630	intrinsic apoptotic signaling pathway in response to DNA damage	0.0087279	RAD9A/TMEM161A/MIF/BAG6	4
GO:0061178	regulation of insulin secretion involved in cellular response to glucose stimulus	0.00891805	SIDT2/UCP2/PLA2G6	3
GO:0006650	glycerophospholipid metabolic process	0.00955469	PHB2/DGKZ/LPCAT4/GDPD3/VAC14/PLSCR3/PLA2G6	7
GO:0045064	T-helper 2 cell differentiation	0.00969765	GATA3/MEN1	2
GO:1904505	regulation of telomere maintenance in response to DNA damage	0.00969765	XRCC1/ERCC1	2
GO:0006473	protein acetylation	0.00995989	NAA80/ATAT1/HDAC6/BAG6	4
GO:0009743	response to carbohydrate	0.0099623	SIDT2/UCP2/RAB11B/SMARCA4/ERCC1/PLA2G6	6
GO:0060271	cilium assembly	0.0104172	FBXW8/CDK10/FUZ/NISCH/ATAT1/RFX3/HDAC6/SEPTIN6	8
GO:0003215	cardiac right ventricle morphogenesis	0.0107198	GATA3/PPP1R13L	2
GO:0032634	interleukin-5 production	0.0107198	GATA3/IL17RA	2
GO:0032674	regulation of interleukin-5 production	0.0107198	GATA3/IL17RA	2
GO:1903050	regulation of proteolysis involved in cellular protein catabolic process	0.0109957	USP5/RNFT2/FBXW8/RAD23A/RNF144A/BAG6	6
GO:0006302	double-strand break repair	0.011127	NSMCE1/SMARCA4/XRCC1/ERCC1/ZMYND8/OGG1/PAXX	7
GO:0032616	interleukin-13 production	0.0117873	GATA3/IL17RA	2
GO:0032656	regulation of interleukin-13 production	0.0117873	GATA3/IL17RA	2
GO:1904292	regulation of ERAD pathway	0.0117873	RNFT2/BAG6	2
GO:2000060	positive regulation of ubiquitin-dependent protein catabolic process	0.012377	USP5/FBXW8/RAD23A/RNF144A	4
GO:0046486	glycerolipid metabolic process	0.0123987	PHB2/DGKZ/LPCAT4/LMF1/GDPD3/VAC14/PLSCR3/PLA2G6	8
GO:2000058	regulation of ubiquitin-dependent protein catabolic process	0.013586	USP5/FBXW8/RAD23A/RNF144A/BAG6	5
GO:0002689	negative regulation of leukocyte chemotaxis	0.0140556	DPP4/MIF	2
GO:0071218	cellular response to misfolded protein	0.0140556	HDAC6/BAG6	2
GO:0048814	regulation of dendrite morphogenesis	0.0141495	FBXW8/CUL7/HDAC6	3
GO:0006979	response to oxidative stress	0.0142513	UCP2/UCP3/TMEM161A/XRCC1/ERCC1/OGG1/FXN/HDAC6	8
GO:0006303	double-strand break repair via nonhomologous end joining	0.01475	XRCC1/ERCC1/PAXX	3
GO:1905330	regulation of morphogenesis of an epithelium	0.01475	GATA3/PHB2/MAGED1	3
GO:0042593	glucose homeostasis	0.0148114	SIDT2/UCP2/PLSCR3/RAB11B/SMARCA4/PLA2G6	6
GO:0033500	carbohydrate homeostasis	0.0150768	SIDT2/UCP2/PLSCR3/RAB11B/SMARCA4/PLA2G6	6
GO:0003323	type B pancreatic cell development	0.0152547	SIDT2/RFX3	2
GO:0035902	response to immobilization stress	0.0152547	ERCC1/HDAC6	2
GO:0040037	negative regulation of fibroblast growth factor receptor signaling pathway	0.0152547	GATA3/FUZ	2
GO:0044782	cilium organization	0.0156633	FBXW8/CDK10/FUZ/NISCH/ATAT1/RFX3/HDAC6/SEPTIN6	8
GO:0051251	positive regulation of lymphocyte activation	0.0159888	GATA3/SMARCA4/FCHO1/CD320/DPP4/SIRPG/MIF	7
GO:0006949	syncytium formation	0.0159937	DYRK1B/ERCC1/JAM2	3
GO:0006312	mitotic recombination	0.0164963	XRCC1/ERCC1	2
GO:0051788	response to misfolded protein	0.0164963	HDAC6/BAG6	2
GO:1901607	alpha-amino acid biosynthetic process	0.0172947	MRI1/BCAT2/CAD	3
GO:0033598	mammary gland epithelial cell proliferation	0.0177795	GATA3/PHB2	2
GO:1904353	regulation of telomere capping	0.0177795	XRCC1/ERCC1	2
GO:0009749	response to glucose	0.0186365	SIDT2/UCP2/RAB11B/SMARCA4/PLA2G6	5
GO:0006541	glutamine metabolic process	0.0191036	UCP2/CAD	2
GO:0033143	regulation of intracellular steroid hormone receptor signaling pathway	0.0200694	PHB2/SMARCA4/HDAC6	3
GO:0000303	response to superoxide	0.0204679	UCP2/UCP3	2
GO:0031664	regulation of lipopolysaccharide-mediated signaling pathway	0.0204679	SIGIRR/MIF	2
GO:0048843	negative regulation of axon extension involved in axon guidance	0.0204679	HDAC6/PLXNA3	2
GO:0009314	response to radiation	0.0205076	GATA3/RAD9A/MEN1/TMEM161A/ERCC1/ZRANB3/DYNLRB1/OGG1	8
GO:0009746	response to hexose	0.0205618	SIDT2/UCP2/RAB11B/SMARCA4/PLA2G6	5
GO:0030073	insulin secretion	0.0209619	SIDT2/UCP2/RAB11B/PLA2G6/RFX3	5
GO:0000305	response to oxygen radical	0.0218717	UCP2/UCP3	2
GO:0010165	response to X-ray	0.0218717	GATA3/ERCC1	2
GO:0051354	negative regulation of oxidoreductase activity	0.0218717	NOSIP/HDAC6	2
GO:0060765	regulation of androgen receptor signaling pathway	0.0218717	SMARCA4/HDAC6	2
GO:0046470	phosphatidylcholine metabolic process	0.0223019	LPCAT4/GDPD3/PLA2G6	3
GO:0098781	ncRNA transcription	0.0228345	GATA3/NPM3/SMARCA4/POLR3D	4
GO:0008652	cellular amino acid biosynthetic process	0.0230749	MRI1/BCAT2/CAD	3
GO:0042113	B cell activation	0.0231885	TBC1D10C/PHB2/CD320/ERCC1/MIF/CMTM7	6
GO:0003309	type B pancreatic cell differentiation	0.0233143	SIDT2/RFX3	2
GO:0043247	telomere maintenance in response to DNA damage	0.0233143	XRCC1/ERCC1	2
GO:1902230	negative regulation of intrinsic apoptotic signaling pathway in response to DNA damage	0.0233143	TMEM161A/MIF	2
GO:0050772	positive regulation of axonogenesis	0.0238624	MACF1/MAP2K2/PLXNA3	3
GO:0034284	response to monosaccharide	0.0239053	SIDT2/UCP2/RAB11B/SMARCA4/PLA2G6	5
GO:0010212	response to ionizing radiation	0.0239359	GATA3/RAD9A/MEN1/ERCC1	4
GO:0035270	endocrine system development	0.0244984	GATA3/SIDT2/MAP2K2/RFX3	4
GO:0048813	dendrite morphogenesis	0.0244984	RERE/FBXW8/CUL7/HDAC6	4
GO:0019362	pyridine nucleotide metabolic process	0.0246644	NUDT17/PARP16/PGLS	3
GO:0046496	nicotinamide nucleotide metabolic process	0.0246644	NUDT17/PARP16/PGLS	3
GO:0006515	protein quality control for misfolded or incompletely synthesized proteins	0.024795	HDAC6/BAG6	2
GO:0043094	cellular metabolic compound salvage	0.024795	APRT/MRI1	2
GO:0045048	protein insertion into ER membrane	0.024795	WDR83OS/BAG6	2
GO:0010639	negative regulation of organelle organization	0.0253617	TSC2/CDK10/ARHGEF18/XRCC1/ERCC1/FXN/HDAC6	7
GO:0046474	glycerophospholipid biosynthetic process	0.0257012	DGKZ/LPCAT4/VAC14/PLSCR3/PLA2G6	5
GO:0006654	phosphatidic acid biosynthetic process	0.0263132	DGKZ/LPCAT4	2
GO:0019082	viral protein processing	0.0263132	ST3GAL3/PARP16	2
GO:0051647	nucleus localization	0.027868	SYNE3/BIN1	2
GO:0046434	organophosphate catabolic process	0.0286604	NUDT17/GDPD3/PLA2G6/OGG1	4
GO:0043543	protein acylation	0.0292872	NAA80/ATAT1/HDAC6/BAG6	4
GO:0043276	anoikis	0.029459	TSC2/TLE5	2
GO:0046475	glycerophospholipid catabolic process	0.029459	GDPD3/PLA2G6	2
GO:0048841	regulation of axon extension involved in axon guidance	0.029459	HDAC6/PLXNA3	2
GO:0090183	regulation of kidney development	0.029459	GATA3/MAGED1	2
GO:0006644	phospholipid metabolic process	0.029548	PHB2/DGKZ/LPCAT4/GDPD3/VAC14/PLSCR3/PLA2G6	7
GO:0072524	pyridine-containing compound metabolic process	0.0297789	NUDT17/PARP16/PGLS	3
GO:0018205	peptidyl-lysine modification	0.0300523	NSMCE1/HDAC10/ATAT1/HDAC6/BAG6	5
GO:0032418	lysosome localization	0.0306816	UNC13D/KXD1/HDAC6	3
GO:1990849	vacuolar localization	0.0306816	UNC13D/KXD1/HDAC6	3
GO:0009112	nucleobase metabolic process	0.0310853	APRT/CAD	2
GO:0009156	ribonucleoside monophosphate biosynthetic process	0.0310853	APRT/CAD	2
GO:0032205	negative regulation of telomere maintenance	0.0310853	XRCC1/ERCC1	2
GO:0001666	response to hypoxia	0.031132	SLC2A1/UCP2/UCP3/PHB2/XRCC1/DPP4	6
GO:0051054	positive regulation of DNA metabolic process	0.031132	FAM168A/SMARCA4/TMEM161A/XRCC1/ERCC1/HDAC10	6
GO:0002696	positive regulation of leukocyte activation	0.0314227	GATA3/SMARCA4/FCHO1/CD320/DPP4/SIRPG/MIF	7
GO:0051960	regulation of nervous system development	0.0318347	MACF1/FBXW8/MAP2K2/BIN1/JAM2/CUL7/HDAC6/PLXNA3	8
GO:0006935	chemotaxis	0.0325296	TSC2/DPP4/IL17RA/MIF/PLA2G6/CMTM7/HDAC6/PLXNA3	8
GO:0000281	mitotic cytokinesis	0.0325299	EXOC7/CUL7/SEPTIN6	3
GO:0009411	response to UV	0.0325429	MEN1/TMEM161A/ERCC1/ZRANB3	4
GO:0002068	glandular epithelial cell development	0.0327464	SIDT2/RFX3	2
GO:1905332	positive regulation of morphogenesis of an epithelium	0.0327464	GATA3/MAGED1	2
GO:1905898	positive regulation of response to endoplasmic reticulum stress	0.0327464	RNFT2/BAG6	2
GO:0042330	taxis	0.0332348	TSC2/DPP4/IL17RA/MIF/PLA2G6/CMTM7/HDAC6/PLXNA3	8
GO:0006096	glycolytic process	0.0334754	UCP2/JMJD8/ENO3	3
GO:0009303	rRNA transcription	0.0344417	NPM3/SMARCA4	2
GO:0033144	negative regulation of intracellular steroid hormone receptor signaling pathway	0.0344417	PHB2/SMARCA4	2
GO:0035883	enteroendocrine cell differentiation	0.0344417	SIDT2/RFX3	2
GO:2000146	negative regulation of cell motility	0.034586	MIIP/GATA3/FUZ/DPP4/ZMYND8/MIF/NISCH	7
GO:0050767	regulation of neurogenesis	0.0354088	MACF1/FBXW8/MAP2K2/BIN1/CUL7/HDAC6/PLXNA3	7
GO:0046879	hormone secretion	0.0356989	GATA3/SIDT2/UCP2/RAB11B/PLA2G6/RFX3	6
GO:0050770	regulation of axonogenesis	0.0360027	MACF1/MAP2K2/HDAC6/PLXNA3	4
GO:0040036	regulation of fibroblast growth factor receptor signaling pathway	0.0361704	GATA3/FUZ	2
GO:0045815	epigenetic maintenance of chromatin in transcription-competent conformation	0.0361704	MEN1/SMARCA4	2
GO:0048846	axon extension involved in axon guidance	0.0361704	HDAC6/PLXNA3	2
GO:1902284	neuron projection extension involved in neuron projection guidance	0.0361704	HDAC6/PLXNA3	2
GO:0030516	regulation of axon extension	0.0363973	MACF1/HDAC6/PLXNA3	3
GO:0019319	hexose biosynthetic process	0.0373995	ZNF692/SORD/ENO3	3
GO:0035966	response to topologically incorrect protein	0.037444	DNAJC4/PARP16/HDAC6/BAG6	4
GO:0016358	dendrite development	0.037697	RERE/FBXW8/ZMYND8/CUL7/HDAC6	5
GO:0016233	telomere capping	0.037932	XRCC1/ERCC1	2
GO:0050867	positive regulation of cell activation	0.037955	GATA3/SMARCA4/FCHO1/CD320/DPP4/SIRPG/MIF	7
GO:1902600	proton transmembrane transport	0.038177	UCP2/UCP3/PHB2/TMEM175	4
GO:0009791	post-embryonic development	0.0384157	GATA3/PPP1R13L/ERCC1	3
GO:0021766	hippocampus development	0.0384157	XRCC1/ATAT1/PLXNA3	3
GO:0036293	response to decreased oxygen levels	0.0391401	SLC2A1/UCP2/UCP3/PHB2/XRCC1/DPP4	6
GO:0000266	mitochondrial fission	0.0397259	UCP2/INF2	2
GO:0051349	positive regulation of lyase activity	0.0397259	STIM1/FXN	2
GO:1903146	regulation of autophagy of mitochondrion	0.0397259	TSC2/HDAC6	2
GO:0006909	phagocytosis	0.0400812	UNC13D/ICAM3/SIRPG/PLA2G6/TMEM175	5
GO:0016052	carbohydrate catabolic process	0.0404252	UCP2/SORD/JMJD8/ENO3	4
GO:0061912	selective autophagy	0.0404903	PHB2/TSC2/HDAC6	3
GO:0009416	response to light stimulus	0.0406775	MEN1/TMEM161A/ERCC1/ZRANB3/DYNLRB1/OGG1	6
GO:0009914	hormone transport	0.0411984	GATA3/SIDT2/UCP2/RAB11B/PLA2G6/RFX3	6
GO:0050796	regulation of insulin secretion	0.0419651	SIDT2/UCP2/PLA2G6/RFX3	4
GO:0030072	peptide hormone secretion	0.0425554	SIDT2/UCP2/RAB11B/PLA2G6/RFX3	5
GO:0000422	autophagy of mitochondrion	0.0426205	PHB2/TSC2/HDAC6	3
GO:0061726	mitochondrion disassembly	0.0426205	PHB2/TSC2/HDAC6	3
GO:0019674	NAD metabolic process	0.0434079	NUDT17/PARP16	2
GO:0042092	type 2 immune response	0.0434079	GATA3/MEN1	2
GO:0006576	cellular biogenic amine metabolic process	0.0437064	GATA3/GDPD3/HDAC10	3
GO:0030101	natural killer cell activation	0.0437064	GATA3/UNC13D/BAG6	3
GO:0050773	regulation of dendrite development	0.0437064	FBXW8/CUL7/HDAC6	3
GO:1990845	adaptive thermogenesis	0.0443366	BSCL2/UCP2/UCP3/SMARCA4	4
GO:0018107	peptidyl-threonine phosphorylation	0.044806	CDK10/DYRK1B/CAD	3
GO:0009124	nucleoside monophosphate biosynthetic process	0.0452948	APRT/CAD	2
GO:0010719	negative regulation of epithelial to mesenchymal transition	0.0452948	GATA3/FUZ	2
GO:0016266	O-glycan processing	0.0452948	ST3GAL3/GALNT12	2
GO:0002790	peptide secretion	0.0457754	SIDT2/UCP2/RAB11B/PLA2G6/RFX3	5
GO:0120162	positive regulation of cold-induced thermogenesis	0.0459194	BSCL2/UCP2/SMARCA4	3
GO:0019080	viral gene expression	0.0470464	ST3GAL3/PARP16/SMARCA4	3
GO:0046364	monosaccharide biosynthetic process	0.0470464	ZNF692/SORD/ENO3	3
GO:0006739	NADP metabolic process	0.0472116	NUDT17/PGLS	2
GO:0009409	response to cold	0.0472116	UCP2/UCP3	2
GO:0042771	intrinsic apoptotic signaling pathway in response to DNA damage by p53 class mediator	0.0472116	MIF/BAG6	2
GO:0016236	macroautophagy	0.0477796	PHB2/PACS2/TSC2/EXOC7/HDAC10/HDAC6	6
GO:0045017	glycerolipid biosynthetic process	0.0484536	DGKZ/LPCAT4/VAC14/PLSCR3/PLA2G6	5
GO:0050870	positive regulation of T cell activation	0.0491374	GATA3/SMARCA4/FCHO1/DPP4/SIRPG	5
GO:0030890	positive regulation of B cell proliferation	0.0491576	CD320/MIF	2
GO:0090199	regulation of release of cytochrome c from mitochondria	0.0491576	PLSCR3/FXN	2
GO:0007018	microtubule-based movement	0.0493348	STARD9/SORD/KXD1/FUZ/DYNLRB1/RFX3/HDAC6	7
GO:0032204	regulation of telomere maintenance	0.0493411	NSMCE1/XRCC1/ERCC1	3
GO:0032642	regulation of chemokine production	0.0493411	SIGIRR/IL17RA/MIF	3
GO:0071214	cellular response to abiotic stimulus	0.049521	SLC2A1/GATA3/RAD9A/RAB11B/TMEM161A/ERCC1	6
GO:0104004	cellular response to environmental stimulus	0.049521	SLC2A1/GATA3/RAD9A/RAB11B/TMEM161A/ERCC1	6

## Sheet: Cluster_7 (Cluster A)
ID	Description	pvalue	Gene Symbols	Count
GO:0030168	platelet activation	2.93162e-08	PEAR1/SELP/GP1BA/ALOX12/ITGB3/P2RX1/SLC6A4/GP6/TUBB1/GP1BB/PIK3CA/P2RY12/MMRN1/PF4/SRF/TREML1	16
GO:0007596	blood coagulation	4.29529e-07	PEAR1/SELP/GP1BA/ALOX12/ITGB3/P2RX1/SLC6A4/GP6/TUBB1/GP1BB/PIK3CA/P2RY12/MMRN1/PF4/EDN1/MPIG6B/SRF/F13A1/TREML1	19
GO:0050817	coagulation	6.02609e-07	PEAR1/SELP/GP1BA/ALOX12/ITGB3/P2RX1/SLC6A4/GP6/TUBB1/GP1BB/PIK3CA/P2RY12/MMRN1/PF4/EDN1/MPIG6B/SRF/F13A1/TREML1	19
GO:0007599	hemostasis	6.88093e-07	PEAR1/SELP/GP1BA/ALOX12/ITGB3/P2RX1/SLC6A4/GP6/TUBB1/GP1BB/PIK3CA/P2RY12/MMRN1/PF4/EDN1/MPIG6B/SRF/F13A1/TREML1	19
GO:0030220	platelet formation	5.40225e-06	MPL/TAL1/CLEC1B/TUBB1/MPIG6B/SRF	6
GO:0035855	megakaryocyte development	7.17649e-06	TAL1/GP1BA/MEIS1/GP1BB/MPIG6B/SRF	6
GO:0036344	platelet morphogenesis	9.39536e-06	MPL/TAL1/CLEC1B/TUBB1/MPIG6B/SRF	6
GO:0042060	wound healing	1.76601e-05	PEAR1/SELP/TPM1/GP1BA/ALOX12/ITGB3/P2RX1/SLC6A4/GP6/SRSF6/TUBB1/GP1BB/PIK3CA/MYLK/P2RY12/CLDN1/MMRN1/PF4/NDNF/EDN1/MPIG6B/SRF/F13A1/TREML1	24
GO:0034109	homotypic cell-cell adhesion	4.2218e-05	PEAR1/ALOX12/ITGB3/SLC6A4/DSC2/GP6/TUBB1/P2RY12/MMRN1/ZNF703	10
GO:0030219	megakaryocyte differentiation	8.41493e-05	TAL1/GP1BA/MEIS1/GP1BB/PF4/FAXDC2/MPIG6B/SRF	8
GO:0061484	hematopoietic stem cell homeostasis	0.000137995	FSTL1/OCIAD2/SOX4/MYCT1/ARHGEF5	5
GO:0050878	regulation of body fluid levels	0.000140962	PEAR1/SELP/GP1BA/ALOX12/ITGB3/P2RX1/SLC6A4/GP6/TUBB1/GP1BB/PIK3CA/P2RY12/MMRN1/PF4/EDN1/MPIG6B/SRF/F13A1/PRL/TREML1	20
GO:0070527	platelet aggregation	0.000156718	PEAR1/ALOX12/ITGB3/SLC6A4/GP6/TUBB1/P2RY12/MMRN1	8
GO:0072378	blood coagulation, fibrin clot formation	0.000315932	GP1BA/ITGB3/GP1BB/F13A1	4
GO:0050678	regulation of epithelial cell proliferation	0.000577077	CDC42/TIE1/TCF7L2/IRS2/ZFP36L1/ITGB3/ZNF580/ZNF304/LIMS2/SRSF6/IFT57/CLDN1/EGF/SPARC/BMP6/PRL/CAV2/ZNF703/MYC/GPC3	20
GO:0010543	regulation of platelet activation	0.00061951	SELP/GP1BA/ALOX12/GP6/GP1BB/MMRN1	6
GO:0120034	positive regulation of plasma membrane bounded cell projection assembly	0.000630249	CDC42/DNM3/IFT20/PIK3CA/P2RY12/CEP135/TAPT1/SRF/TENM1	9
GO:0007178	transmembrane receptor protein serine/threonine kinase signaling pathway	0.000632424	PBLD/LRRC32/APPL2/PCSK6/ZNF8/LTBP1/CRIM1/ACVR2B/FSTL1/SPRY1/SMAD1/HPGD/PELO/NREP/BMP6/FKBP1A/CAV2/MIR93/ZNF703/GPC3	20
GO:0072376	protein activation cascade	0.000639225	GP1BA/ITGB3/GP1BB/F13A1	4
GO:0003007	heart morphogenesis	0.000648068	CDC42/EFNA1/MDM4/DHRS3/MIR17HG/TPM1/ASXL1/IFT57/SPRY1/EDN1/SOX4/SRF/FKBP1A/HEY2/CHD7	15
GO:0060840	artery development	0.000673072	ACVR2B/MYLK/HPGD/ADAMTS6/EDN1/SOX4/SRF/HEY2/CHD7	9
GO:0003215	cardiac right ventricle morphogenesis	0.00078552	MIR17HG/SOX4/HEY2/CHD7	4
GO:0050679	positive regulation of epithelial cell proliferation	0.000940366	CDC42/TCF7L2/IRS2/ITGB3/ZNF580/ZNF304/SRSF6/CLDN1/EGF/BMP6/CAV2/ZNF703/MYC	13
GO:0001820	serotonin secretion	0.0010677	SLC18A2/P2RX1/SLC6A4	3
GO:0010572	positive regulation of platelet activation	0.0010677	SELP/GP1BA/GP1BB	3
GO:0033674	positive regulation of kinase activity	0.00110184	TIE1/ROR1/EFNA1/ATG14/TRAF4/ITGB3/UNC119/MMD/ETAA1/P2RY12/EGF/PRRC1/EDN1/ARHGEF5/CLU/ANGPT1/TENM1	17
GO:0006837	serotonin transport	0.00114626	SLC18A2/ITGB3/P2RX1/SLC6A4	4
GO:0035909	aorta morphogenesis	0.00127216	MYLK/SOX4/SRF/HEY2/CHD7	5
GO:0071560	cellular response to transforming growth factor beta stimulus	0.00150156	PBLD/LRRC32/APPL2/ZFP36L1/LTBP1/CLDN1/SPRY1/SMAD1/HPGD/NREP/EDN1/FKBP1A/CAV2/MIR93/ZNF703	15
GO:0043491	protein kinase B signaling	0.00166252	ROR1/PEAR1/SELP/PIK3C2B/TCF7L2/ATG14/ZFP36L1/NEDD4/PIK3CA/P2RY12/EGF/EDN1/BAG4/TSPYL5/ANGPT1	15
GO:0048844	artery morphogenesis	0.0016941	MYLK/HPGD/EDN1/SOX4/SRF/HEY2/CHD7	7
GO:0051347	positive regulation of transferase activity	0.00173936	TIE1/ROR1/EFNA1/ATG14/ARRDC4/TRAF4/ITGB3/UNC119/MMD/ETAA1/P2RY12/EGF/PRRC1/EDN1/ARHGEF5/MYC/CLU/ANGPT1/TENM1	19
GO:0071559	response to transforming growth factor beta	0.00183766	PBLD/LRRC32/APPL2/ZFP36L1/LTBP1/CLDN1/SPRY1/SMAD1/HPGD/NREP/EDN1/FKBP1A/CAV2/MIR93/ZNF703	15
GO:0090092	regulation of transmembrane receptor protein serine/threonine kinase signaling pathway	0.0020949	PBLD/PCSK6/LTBP1/CRIM1/ACVR2B/FSTL1/SPRY1/PELO/NREP/BMP6/FKBP1A/CAV2/MIR93/ZNF703/GPC3	15
GO:0003181	atrioventricular valve morphogenesis	0.00218868	EFNA1/MDM4/SOX4/HEY2	4
GO:0060343	trabecula formation	0.00218868	SLC40A1/SRF/FKBP1A/HEY2	4
GO:0090317	negative regulation of intracellular protein transport	0.00223419	YOD1/SIAH3/BARD1/BAG4/ANGPT1	5
GO:0051610	serotonin uptake	0.00242504	SLC18A2/ITGB3/SLC6A4	3
GO:0070493	thrombin-activated receptor signaling pathway	0.00242504	STMN1/GP1BA/HPGD	3
GO:0051017	actin filament bundle assembly	0.00264221	CDC42/STMN1/TPM1/MYO1B/SRF/MARCKS/CALD1/ARHGEF5/BAG4/ARHGAP6	10
GO:0045445	myoblast differentiation	0.00264371	BCL9/ID3/TCF7L2/CMTM5/ZFP36L1/SMARCE1/SOX4/SRF	8
GO:0035904	aorta development	0.00274207	MYLK/ADAMTS6/SOX4/SRF/HEY2/CHD7	6
GO:0033002	muscle cell proliferation	0.00285344	TCF7L2/MIR17HG/TPM1/ITGB3/PTGIR/CALCRL/PIK3CA/SMAD1/HPGD/EDN1/HEY2/CAV2/ANGPT1	13
GO:0061572	actin filament bundle organization	0.00315398	CDC42/STMN1/TPM1/MYO1B/SRF/MARCKS/CALD1/ARHGEF5/BAG4/ARHGAP6	10
GO:0003171	atrioventricular valve development	0.00330473	EFNA1/MDM4/SOX4/HEY2	4
GO:0061383	trabecula morphogenesis	0.00331888	SLC40A1/SRF/FKBP1A/HEY2/CHD7	5
GO:0030509	BMP signaling pathway	0.0034379	PCSK6/ZNF8/CRIM1/ACVR2B/FSTL1/SMAD1/PELO/BMP6/MIR93/GPC3	10
GO:0097581	lamellipodium organization	0.00352973	CDC42/CTTN/MTSS2/PARVB/PIK3CA/P2RY12/ABLIM3	7
GO:0001822	kidney development	0.00354576	PBX1/ID3/ITGB3/IFT20/ASXL1/ACVR2B/SPRY1/SMAD1/HPGD/ADAMTS6/BMP6/SOX4/MYC/ANGPT1/GPC3	15
GO:0003205	cardiac chamber development	0.00358728	MDM4/DHRS3/MIR17HG/TPM1/ADAMTS6/SOX4/SRF/FKBP1A/HEY2/CHD7	10
GO:0060347	heart trabecula formation	0.00373646	SRF/FKBP1A/HEY2	3
GO:0045987	positive regulation of smooth muscle contraction	0.00374915	CTTN/SPX/EDN1/SRF	4
GO:0048872	homeostasis of number of cells	0.0037606	MPL/TAL1/TUBA1A/MIR17HG/ZFP36L1/SLC40A1/ASXL1/FSTL1/OCIAD2/SOX4/MPIG6B/SRF/MYCT1/ARHGEF5/ST6GALNAC1	15
GO:0050673	epithelial cell proliferation	0.00403225	CDC42/TIE1/TCF7L2/IRS2/ZFP36L1/ITGB3/ZNF580/ZNF304/LIMS2/SRSF6/IFT57/CLDN1/EGF/SPARC/BMP6/PRL/CAV2/ZNF703/MYC/GPC3	20
GO:0051897	positive regulation of protein kinase B signaling	0.00406654	ROR1/SELP/TCF7L2/NEDD4/PIK3CA/P2RY12/EGF/BAG4/TSPYL5/ANGPT1	10
GO:0045785	positive regulation of cell adhesion	0.00422124	CDC42/SELP/TPM1/GP1BA/ITGB3/SMARCE1/GP6/MAP4K4/IGFBP2/LIMS2/ICOSLG/PIK3CA/P2RY12/MMRN1/NDNF/SOX4/AGER/PRSS2/BAG4/ANGPT1	20
GO:0007179	transforming growth factor beta receptor signaling pathway	0.00422384	PBLD/LRRC32/APPL2/LTBP1/SPRY1/SMAD1/HPGD/NREP/FKBP1A/CAV2/MIR93/ZNF703	12
GO:0051491	positive regulation of filopodium assembly	0.00423239	CDC42/DNM3/SRF/TENM1	4
GO:0003208	cardiac ventricle morphogenesis	0.00426911	MIR17HG/TPM1/SOX4/FKBP1A/HEY2/CHD7	6
GO:0072001	renal system development	0.00472922	PBX1/ID3/ITGB3/IFT20/ASXL1/ACVR2B/SPRY1/SMAD1/HPGD/ADAMTS6/BMP6/SOX4/MYC/ANGPT1/GPC3	15
GO:0061384	heart trabecula morphogenesis	0.00475596	SRF/FKBP1A/HEY2/CHD7	4
GO:0060485	mesenchyme development	0.00514102	CDC42/EFNA1/MDM4/TCF7L2/ZFP36L1/TIAM1/DPPA4/SPRY1/TAPT1/EDN1/SOX4/HEY2/SEMA3A/ZNF703/MYC	15
GO:0006636	unsaturated fatty acid biosynthetic process	0.00515189	FADS3/ALOX12/ELOVL7/EDN1/PTGS1	5
GO:0061436	establishment of skin barrier	0.00532134	STMN1/ALOX12/CLDN1/SRF	4
GO:0071772	response to BMP	0.00559454	PCSK6/ZNF8/CRIM1/ACVR2B/FSTL1/SMAD1/PELO/BMP6/MIR93/GPC3	10
GO:0071773	cellular response to BMP stimulus	0.00559454	PCSK6/ZNF8/CRIM1/ACVR2B/FSTL1/SMAD1/PELO/BMP6/MIR93/GPC3	10
GO:0001667	ameboidal-type cell migration	0.00588626	CDC42/EFNA1/APPL2/IRS2/RAB11A/ITGB3/ZNF580/MAP4K4/PATZ1/PIK3CA/FSTL1/P2RY12/EGF/SPARC/EDN1/SRF/SEMA3A/BAG4/ANGPT1/GPC3	20
GO:0034110	regulation of homotypic cell-cell adhesion	0.00592994	ALOX12/GP6/MMRN1/ZNF703	4
GO:0090162	establishment of epithelial cell polarity	0.00592994	CDC42/FRMD4A/PARD3/IFT20	4
GO:0071214	cellular response to abiotic stimulus	0.00621558	AQP10/NET1/NMT2/YBX3/TRIAP1/ZFP36L1/NEDD4/ITGB3/BARD1/PIK3CA/MYLK/BMP6/MYC/TP53INP1/TSPYL5	15
GO:0104004	cellular response to environmental stimulus	0.00621558	AQP10/NET1/NMT2/YBX3/TRIAP1/ZFP36L1/NEDD4/ITGB3/BARD1/PIK3CA/MYLK/BMP6/MYC/TP53INP1/TSPYL5	15
GO:0003206	cardiac chamber morphogenesis	0.00631773	DHRS3/MIR17HG/TPM1/SOX4/SRF/FKBP1A/HEY2/CHD7	8
GO:0051224	negative regulation of protein transport	0.0069246	YOD1/FRMD4A/SIAH3/BARD1/GNAZ/MIR93/BAG4/ANGPT1	8
GO:0060997	dendritic spine morphogenesis	0.00706117	CDC42/EFNA1/DNM3/TIAM1/ZDHHC15	5
GO:0007193	adenylate cyclase-inhibiting G protein-coupled receptor signaling pathway	0.00762554	CHRM4/ITGB3/GNAZ/P2RY12/EDN1/GNAI1	6
GO:0097061	dendritic spine organization	0.00762554	CDC42/EFNA1/DNM3/CTTN/TIAM1/ZDHHC15	6
GO:0110020	regulation of actomyosin structure organization	0.00769241	CDC42/STMN1/TPM1/EDN1/ARHGEF5/BAG4/ARHGAP6	7
GO:1904950	negative regulation of establishment of protein localization	0.00826934	YOD1/FRMD4A/SIAH3/BARD1/GNAZ/MIR93/BAG4/ANGPT1	8
GO:0045860	positive regulation of protein kinase activity	0.00851989	EFNA1/TRAF4/ITGB3/UNC119/MMD/ETAA1/EGF/PRRC1/EDN1/ARHGEF5/CLU/ANGPT1/TENM1	13
GO:0007616	long-term memory	0.00882365	CAMK4/SRF/SGK1/PTCHD1	4
GO:0003279	cardiac septum development	0.0089243	MDM4/DHRS3/MIR17HG/ADAMTS6/SOX4/HEY2/CHD7	7
GO:0030323	respiratory tube development	0.00899493	CDC42/MIR17HG/TRAF4/ASXL1/SRSF6/ACVR2B/DPPA4/SPRY1/SRF/GPC3	10
GO:0042157	lipoprotein metabolic process	0.00901088	LYPLAL1/NMT2/ITGB3/CLIP3/ABHD10/ZDHHC23/WIPI2/ZDHHC15	8
GO:0006939	smooth muscle contraction	0.00936537	CTTN/SPX/P2RX1/MYLK/APBB2/EDN1/SRF	7
GO:0032387	negative regulation of intracellular transport	0.00941645	YOD1/SIAH3/BARD1/BAG4/ANGPT1	5
GO:0030038	contractile actin filament bundle assembly	0.00982218	CDC42/STMN1/TPM1/SRF/ARHGEF5/BAG4/ARHGAP6	7
GO:0043149	stress fiber assembly	0.00982218	CDC42/STMN1/TPM1/SRF/ARHGEF5/BAG4/ARHGAP6	7
GO:0016075	rRNA catabolic process	0.00992603	SLFN14/EXOSC7/PELO	3
GO:0032986	protein-DNA complex disassembly	0.00992603	SMARCE1/MYC/HMGA1	3
GO:0003179	heart valve morphogenesis	0.0100803	TIE1/EFNA1/MDM4/SOX4/HEY2	5
GO:0006940	regulation of smooth muscle contraction	0.0100803	CTTN/SPX/P2RX1/EDN1/SRF	5
GO:0061515	myeloid cell development	0.0101519	TAL1/GP1BA/MEIS1/GP1BB/MPIG6B/SRF	6
GO:0009636	response to toxic substance	0.0105276	AQP10/SLC18A2/HBG1/ESD/SLC6A4/PXDN/CLDN1/BPHL/SRF/SESN1/TP53INP1/PTGS1	12
GO:0031346	positive regulation of cell projection organization	0.0105599	CDC42/ROR1/DNM3/CAMK1D/GRIP1/IFT20/TIAM1/PIK3CA/P2RY12/CEP135/TAPT1/NDNF/SRF/ZDHHC15/TENM1	15
GO:0048813	dendrite morphogenesis	0.0106415	CDC42/EFNA1/DNM3/NEDD4/BTBD3/TIAM1/SEMA3A/ZDHHC15	8
GO:0090287	regulation of cellular response to growth factor stimulus	0.0110744	PBLD/NEDD4/PCSK6/ITGB3/LTBP1/CRIM1/FSTL1/SPRY1/PELO/NREP/FKBP1A/CAV2/MIR93/ZNF703/GPC3	15
GO:0036092	phosphatidylinositol-3-phosphate biosynthetic process	0.0113123	PIK3C2B/ATG14/PIK3CA	3
GO:0072111	cell proliferation involved in kidney development	0.0113123	ITGB3/MYC/GPC3	3
GO:0009743	response to carbohydrate	0.0115539	TCF7L2/IRS2/ZFP36L1/CALCRL/TIAM1/ACVR2B/PIK3CA/ZBED3/SOX4/SRF/AGER	11
GO:1904036	negative regulation of epithelial cell apoptotic process	0.0122631	TCF7L2/ITGB3/SRSF6/NDNF/ANGPT1	5
GO:0033559	unsaturated fatty acid metabolic process	0.0123532	CYP2C8/FADS3/ALOX12/HPGD/ELOVL7/EDN1/PTGS1	7
GO:0003158	endothelium development	0.0124809	TIE1/MIR181B1/SLC40A1/ACVR2B/FSTL1/CLDN1/BMP6/HEY2	8
GO:0061001	regulation of dendritic spine morphogenesis	0.0125109	EFNA1/DNM3/TIAM1/ZDHHC15	4
GO:1990000	amyloid fibril formation	0.0125109	HNRNPA1/NAT8B/FKBP1A/CLU	4
GO:0003283	atrial septum development	0.0128045	MDM4/SOX4/HEY2	3
GO:0018230	peptidyl-L-cysteine S-palmitoylation	0.0128045	CLIP3/ZDHHC23/ZDHHC15	3
GO:0018231	peptidyl-S-diacylglycerol-L-cysteine biosynthetic process from peptidyl-cysteine	0.0128045	CLIP3/ZDHHC23/ZDHHC15	3
GO:0120032	regulation of plasma membrane bounded cell projection assembly	0.0129507	CDC42/DNM3/RAB11A/IFT20/PIK3CA/P2RY12/CEP135/TAPT1/SRF/TENM1	10
GO:0001666	response to hypoxia	0.0130709	MPL/MDM4/ZFP36L1/SLC6A4/NDNF/EDN1/SOX4/SRF/AGER/HILPDA/MIR106B/MYC/LTA	13
GO:0060491	regulation of cell projection assembly	0.0137918	CDC42/DNM3/RAB11A/IFT20/PIK3CA/P2RY12/CEP135/TAPT1/SRF/TENM1	10
GO:0046854	phosphatidylinositol phosphate biosynthetic process	0.0138839	PIK3C2B/ATG14/TTC7A/PIK3CA/IP6K2	5
GO:0106027	neuron projection organization	0.0139068	CDC42/EFNA1/DNM3/CTTN/TIAM1/ZDHHC15	6
GO:0010634	positive regulation of epithelial cell migration	0.0143596	IRS2/RAB11A/ITGB3/ZNF580/MAP4K4/EGF/SPARC/EDN1/ANGPT1	9
GO:0071456	cellular response to hypoxia	0.0145437	MPL/MDM4/ZFP36L1/NDNF/EDN1/HILPDA/MIR106B/MYC	8
GO:0140747	regulation of ncRNA transcription	0.0146153	PWP1/ZNF512B/SMAD1/SRF/PRL/MYC	6
GO:0046006	regulation of activated T cell proliferation	0.0146738	LRRC32/IGFBP2/ICOSLG/AGER	4
GO:0035265	organ growth	0.0148515	YBX3/MIR17HG/SLC6A4/MEIS1/ACVR2B/SMAD1/EDN1/HEY2/PLAG1	9
GO:0042063	gliogenesis	0.0154897	ROR1/TAL1/MIR181B1/PARD3/DTX1/TUBA1A/TIAM1/P2RY12/SOX4/AGER/MIOS/CLU/PLAG1/LTA	14
GO:0002687	positive regulation of leukocyte migration	0.0156633	SELP/CAMK1D/ITGB3/ITGA2B/ZNF580/P2RY12/EDN1/AGER	8
GO:0031960	response to corticosteroid	0.0156633	ZFP36L1/IGFBP2/SSTR3/PIK3CA/CLDN1/BMP6/EDN1/SGK1	8
GO:0051492	regulation of stress fiber assembly	0.0161069	CDC42/STMN1/TPM1/ARHGEF5/BAG4/ARHGAP6	6
GO:0045662	negative regulation of myoblast differentiation	0.0161111	ID3/CMTM5/SOX4	3
GO:1902993	positive regulation of amyloid precursor protein catabolic process	0.0161111	EFNA1/AGER/CLU	3
GO:1903523	negative regulation of blood circulation	0.0161111	SPX/PDE5A/AGER	3
GO:2000178	negative regulation of neural precursor cell proliferation	0.0161111	APPL2/SLC6A4/LIMS2	3
GO:0021782	glial cell development	0.0166429	ROR1/MIR181B1/PARD3/SOX4/AGER/MIOS/CLU	7
GO:0071322	cellular response to carbohydrate stimulus	0.016844	IRS2/ZFP36L1/CALCRL/TIAM1/PIK3CA/SOX4/SRF/AGER	8
GO:0070482	response to oxygen levels	0.0173644	MPL/MDM4/ZFP36L1/SLC6A4/GUCY1B1/NDNF/EDN1/SOX4/SRF/AGER/HILPDA/MIR106B/MYC/LTA	14
GO:1902893	regulation of miRNA transcription	0.0175445	ZNF512B/SMAD1/SRF/PRL/MYC	5
GO:0044346	fibroblast apoptotic process	0.0179271	MIR181B1/PIK3CA/MYC	3
GO:1903020	positive regulation of glycoprotein metabolic process	0.0179271	MIR181B1/TCF7L2/ALG10B	3
GO:0045446	endothelial cell differentiation	0.0180407	TIE1/MIR181B1/ACVR2B/FSTL1/CLDN1/BMP6/HEY2	7
GO:0060541	respiratory system development	0.0180914	CDC42/MIR17HG/ASXL1/SRSF6/ACVR2B/DPPA4/SPRY1/SRF/CHD7/GPC3	10
GO:0045933	positive regulation of muscle contraction	0.0183374	CTTN/SPX/EDN1/SRF	4
GO:0050798	activated T cell proliferation	0.0183374	LRRC32/IGFBP2/ICOSLG/AGER	4
GO:0055010	ventricular cardiac muscle tissue morphogenesis	0.0183374	TPM1/FKBP1A/HEY2/CHD7	4
GO:1904262	negative regulation of TORC1 signaling	0.0183374	SESN1/MIOS/CASTOR2/CASTOR3P	4
GO:0061614	miRNA transcription	0.0185503	ZNF512B/SMAD1/SRF/PRL/MYC	5
GO:0003253	cardiac neural crest cell migration involved in outflow tract morphogenesis	0.018623	CDC42/EDN1	2
GO:0014820	tonic smooth muscle contraction	0.018623	MYLK/EDN1	2
GO:0035907	dorsal aorta development	0.018623	SRF/HEY2	2
GO:0060502	epithelial cell proliferation involved in lung morphogenesis	0.018623	CDC42/SRSF6	2
GO:0060947	cardiac vascular smooth muscle cell differentiation	0.018623	SRF/HEY2	2
GO:0072203	cell proliferation involved in metanephros development	0.018623	MYC/GPC3	2
GO:0097050	type B pancreatic cell apoptotic process	0.018623	TCF7L2/SRSF6	2
GO:1901388	regulation of transforming growth factor beta activation	0.018623	LRRC32/LTBP1	2
GO:1905245	regulation of aspartic-type peptidase activity	0.018623	EFNA1/AGER	2
GO:0048738	cardiac muscle tissue development	0.0187075	CDC42/MIR17HG/TPM1/IFT20/MEIS1/SMAD1/EDN1/SRF/FKBP1A/HEY2/CHD7	11
GO:0045807	positive regulation of endocytosis	0.0193955	CDC42/CAMK1D/APPL2/CLIP3/EGF/CLU/ANGPT1/GPC3	8
GO:0043200	response to amino acid	0.0195191	TUBA1A/PIK3CA/LAMTOR3/EDN1/SESN1/CASTOR2/CASTOR3P	7
GO:0030032	lamellipodium assembly	0.0195932	CDC42/PARVB/PIK3CA/P2RY12/ABLIM3	5
GO:0060411	cardiac septum morphogenesis	0.0195932	DHRS3/MIR17HG/SOX4/HEY2/CHD7	5
GO:0036293	response to decreased oxygen levels	0.0197528	MPL/MDM4/ZFP36L1/SLC6A4/NDNF/EDN1/SOX4/SRF/AGER/HILPDA/MIR106B/MYC/LTA	13
GO:0010460	positive regulation of heart rate	0.0198522	TPM1/EDN1/HEY2	3
GO:0030204	chondroitin sulfate metabolic process	0.0198522	CSGALNACT2/NDNF/CSGALNACT1	3
GO:0042104	positive regulation of activated T cell proliferation	0.0198522	IGFBP2/ICOSLG/AGER	3
GO:0060384	innervation	0.0198522	EDN1/SEMA3A/CHD7	3
GO:0090330	regulation of platelet aggregation	0.0198522	ALOX12/GP6/MMRN1	3
GO:0048754	branching morphogenesis of an epithelial tube	0.0200742	TIE1/PBX1/EGF/SPRY1/EDN1/SRF/MYC/GPC3	8
GO:1903312	negative regulation of mRNA metabolic process	0.0202886	YBX3/BARD1/SRSF6/IGF2BP3/BAG4/DAZ2	6
GO:1990868	response to chemokine	0.0202886	MPL/LRCH1/PF4V1/PF4/PPBP/EDN1	6
GO:1990869	cellular response to chemokine	0.0202886	MPL/LRCH1/PF4V1/PF4/PPBP/EDN1	6
GO:0003231	cardiac ventricle development	0.0202892	MDM4/MIR17HG/TPM1/SOX4/FKBP1A/HEY2/CHD7	7
GO:0051384	response to glucocorticoid	0.0202892	ZFP36L1/IGFBP2/SSTR3/PIK3CA/CLDN1/BMP6/EDN1	7
GO:0003170	heart valve development	0.0206739	TIE1/EFNA1/MDM4/SOX4/HEY2	5
GO:0006879	cellular iron ion homeostasis	0.0206739	TTC7A/SLC40A1/BDH2/BMP6/MYC	5
GO:0045661	regulation of myoblast differentiation	0.0206739	ID3/CMTM5/ZFP36L1/SMARCE1/SOX4	5
GO:0030324	lung development	0.0211131	CDC42/MIR17HG/ASXL1/SRSF6/ACVR2B/DPPA4/SPRY1/SRF/GPC3	9
GO:0031503	protein-containing complex localization	0.0211131	DNM3/GRIP1/RAB11A/ITGB3/IFT20/CEP112/IFT57/LTV1/MIOS	9
GO:0036294	cellular response to decreased oxygen levels	0.021482	MPL/MDM4/ZFP36L1/NDNF/EDN1/HILPDA/MIR106B/MYC	8
GO:0060415	muscle tissue morphogenesis	0.0217928	TPM1/MYLK/FKBP1A/HEY2/CHD7	5
GO:2000036	regulation of stem cell population maintenance	0.0217928	TAL1/BCL7A/SMARCE1/MYC/ZNF706	5
GO:0001702	gastrulation with mouth forming second	0.0218868	NAT8B/ACVR2B/SRF	3
GO:0045724	positive regulation of cilium assembly	0.0218868	IFT20/CEP135/TAPT1	3
GO:1902903	regulation of supramolecular fiber organization	0.0222931	CDC42/CAMSAP2/STMN1/CTTN/ESAM/TPM1/CLIP3/PIK3CA/EDN1/AEBP1/ARHGEF5/BAG4/CLU/ARHGAP6/TENM1	15
GO:0001821	histamine secretion	0.0224404	SLC18A2/EDN1	2
GO:0003357	noradrenergic neuron differentiation	0.0224404	EDN1/SOX4	2
GO:0019372	lipoxygenase pathway	0.0224404	ALOX12/HPGD	2
GO:0021936	regulation of cerebellar granule cell precursor proliferation	0.0224404	SLC6A4/EGF	2
GO:0030210	heparin biosynthetic process	0.0224404	CSGALNACT1/ANGPT1	2
GO:0035812	renal sodium excretion	0.0224404	SPX/EDN1	2
GO:0044062	regulation of excretion	0.0224404	SPX/EDN1	2
GO:0046643	regulation of gamma-delta T cell activation	0.0224404	TCF7/SOX4	2
GO:0072697	protein localization to cell cortex	0.0224404	EPB41L2/GNAI1	2
GO:0086100	endothelin receptor signaling pathway	0.0224404	CDC42/EDN1	2
GO:0098734	macromolecule depalmitoylation	0.0224404	LYPLAL1/ABHD10	2
GO:0098887	neurotransmitter receptor transport, endosome to postsynaptic membrane	0.0224404	GRIP1/RAB11A	2
GO:0099639	neurotransmitter receptor transport, endosome to plasma membrane	0.0224404	GRIP1/RAB11A	2
GO:1901731	positive regulation of platelet aggregation	0.0224404	GP6/MMRN1	2
GO:0010656	negative regulation of muscle cell apoptotic process	0.0225219	ALOX12/EDN1/HEY2/MIR106B	4
GO:0060976	coronary vasculature development	0.0225219	ADAMTS6/SRF/HEY2/GPC3	4
GO:0017015	regulation of transforming growth factor beta receptor signaling pathway	0.0229584	PBLD/LTBP1/SPRY1/NREP/FKBP1A/CAV2/MIR93/ZNF703	8
GO:0046622	positive regulation of organ growth	0.0240354	YBX3/MIR17HG/EDN1/HEY2	4
GO:0051489	regulation of filopodium assembly	0.0240354	CDC42/DNM3/SRF/TENM1	4
GO:0051496	positive regulation of stress fiber assembly	0.0240354	CDC42/TPM1/ARHGEF5/BAG4	4
GO:0007015	actin filament organization	0.0242531	CDC42/STMN1/TAGLN2/RHOBTB1/CTTN/ESAM/TPM1/MYO1B/PIK3CA/ZBED3/SRF/MARCKS/CALD1/ARHGEF5/BAG4/ARHGAP6/TENM1	17
GO:0009749	response to glucose	0.0245115	TCF7L2/IRS2/TIAM1/ACVR2B/PIK3CA/ZBED3/SOX4/SRF/AGER	9
GO:0030100	regulation of endocytosis	0.0246523	CDC42/MIR181B1/CAMK1D/APPL2/STON2/ITGB3/UNC119/CLIP3/EGF/CLU/ANGPT1/GPC3	12
GO:0006898	receptor-mediated endocytosis	0.0248271	DNM3/CTTN/STON2/NEDD4/ITGB3/UNC119/CALCRL/EGF/CAV2/CLU/ANGPT1	11
GO:0030099	myeloid cell differentiation	0.0249827	CDC42/MPL/TAL1/CLEC1B/ZFP36L1/GP1BA/MEIS1/TUBB1/GP1BB/PF4/CAMK4/FAXDC2/MPIG6B/SRF/MYC/GPC3	16
GO:1903844	regulation of cellular response to transforming growth factor beta stimulus	0.0253047	PBLD/LTBP1/SPRY1/NREP/FKBP1A/CAV2/MIR93/ZNF703	8
GO:0061041	regulation of wound healing	0.0253581	GP1BA/ALOX12/SRSF6/MYLK/CLDN1/MMRN1/EDN1	7
GO:1902895	positive regulation of miRNA transcription	0.025609	SMAD1/SRF/PRL/MYC	4
GO:0050900	leukocyte migration	0.025611	CDC42/SELP/CAMK1D/LRCH1/GP1BA/ITGB3/ITGA2B/ZNF580/P2RY12/PF4V1/PF4/PPBP/EDN1/AGER/ARHGEF5	15
GO:0007263	nitric oxide mediated signal transduction	0.0262844	GUCY1B1/PDE5A/NDNF	3
GO:0060537	muscle tissue development	0.0264154	CDC42/BCL9/YBX3/MIR17HG/TPM1/IFT20/MEIS1/FLNB/MYLK/SMAD1/EDN1/SRF/FKBP1A/HEY2/CAV2/CHD7	16
GO:0051051	negative regulation of transport	0.0265194	MIR181B1/YOD1/FRMD4A/SPX/APPL2/SIAH3/IRS2/NEDD4/ITGB3/UNC119/BARD1/GNAZ/EGF/EDN1/MIR93/BAG4/ANGPT1	17
GO:0003183	mitral valve morphogenesis	0.0265494	EFNA1/SOX4	2
GO:0007320	insemination	0.0265494	P2RX1/SLC6A4	2
GO:0010917	negative regulation of mitochondrial membrane potential	0.0265494	MIR181B1/RNF122	2
GO:0018342	protein prenylation	0.0265494	CHML/PTAR1	2
GO:0031440	regulation of mRNA 3'-end processing	0.0265494	ZFP36L1/BARD1	2
GO:0034111	negative regulation of homotypic cell-cell adhesion	0.0265494	ALOX12/ZNF703	2
GO:0045837	negative regulation of membrane potential	0.0265494	MIR181B1/RNF122	2
GO:0048548	regulation of pinocytosis	0.0265494	CDC42/APPL2	2
GO:0050655	dermatan sulfate proteoglycan metabolic process	0.0265494	CSGALNACT2/CSGALNACT1	2
GO:0061309	cardiac neural crest cell development involved in outflow tract morphogenesis	0.0265494	CDC42/EDN1	2
GO:0071389	cellular response to mineralocorticoid stimulus	0.0265494	EDN1/SGK1	2
GO:0097354	prenylation	0.0265494	CHML/PTAR1	2
GO:0098976	excitatory chemical synaptic transmission	0.0265494	PVALB/PTCHD1	2
GO:1904672	regulation of somatic stem cell population maintenance	0.0265494	TAL1/MYC	2
GO:0010827	regulation of glucose transmembrane transport	0.0266589	APPL2/IRS2/CLIP3/EDN1/GPC3	5
GO:0002685	regulation of leukocyte migration	0.0280553	SELP/CAMK1D/LRCH1/GP1BA/ITGB3/ITGA2B/ZNF580/P2RY12/EDN1/AGER	10
GO:0007498	mesoderm development	0.0281915	TIE1/TAL1/ZFP36L1/ITGB3/ACVR2B/SMAD1/SRF	7
GO:0034219	carbohydrate transmembrane transport	0.0281915	AQP10/APPL2/IRS2/CLIP3/PPBP/EDN1/GPC3	7
GO:0098781	ncRNA transcription	0.0281915	PWP1/ZNF512B/SMAD1/SRF/PRL/MYC/GTF3C4	7
GO:0009746	response to hexose	0.0282821	TCF7L2/IRS2/TIAM1/ACVR2B/PIK3CA/ZBED3/SOX4/SRF/AGER	9
GO:0045664	regulation of neuron differentiation	0.0282821	PBX1/DTX1/SLC6A4/MMD/MEIS1/TIAM1/NREP/BMP6/HEY2	9
GO:0032231	regulation of actin filament bundle assembly	0.0284146	CDC42/STMN1/TPM1/ARHGEF5/BAG4/ARHGAP6	6
GO:0030878	thyroid gland development	0.0286471	TUBB1/EDN1/SRF	3
GO:0014706	striated muscle tissue development	0.0287216	CDC42/MIR17HG/TPM1/IFT20/MEIS1/SMAD1/EDN1/SRF/FKBP1A/HEY2/CHD7	11
GO:0060425	lung morphogenesis	0.0289384	CDC42/SRSF6/SPRY1/SRF	4
GO:0016358	dendrite development	0.030288	CDC42/EFNA1/DNM3/CAMSAP2/CAMK1D/NEDD4/BTBD3/TIAM1/SEMA3A/ZDHHC15	10
GO:1902991	regulation of amyloid precursor protein catabolic process	0.0306948	EFNA1/FKBP1A/AGER/CLU	4
GO:0003151	outflow tract morphogenesis	0.0307291	CDC42/DHRS3/MIR17HG/EDN1/HEY2	5
GO:0048644	muscle organ morphogenesis	0.0307291	TPM1/MYLK/FKBP1A/HEY2/CHD7	5
GO:0003174	mitral valve development	0.0309357	EFNA1/SOX4	2
GO:0015074	DNA integration	0.0309357	SETMAR/THAP9	2
GO:0031115	negative regulation of microtubule polymerization	0.0309357	STMN1/CLIP3	2
GO:0036363	transforming growth factor beta activation	0.0309357	LRRC32/LTBP1	2
GO:0042492	gamma-delta T cell differentiation	0.0309357	TCF7/SOX4	2
GO:0043928	exonucleolytic catabolism of deadenylated mRNA	0.0309357	EXOSC7/CNOT8	2
GO:0061000	negative regulation of dendritic spine development	0.0309357	EFNA1/DNM3	2
GO:0061517	macrophage proliferation	0.0309357	MIR181B1/CLU	2
GO:0070294	renal sodium ion absorption	0.0309357	EDN1/SGK1	2
GO:1903238	positive regulation of leukocyte tethering or rolling	0.0309357	SELP/GP1BA	2
GO:1903977	positive regulation of glial cell migration	0.0309357	TIAM1/P2RY12	2
GO:0018345	protein palmitoylation	0.0311186	CLIP3/ZDHHC23/ZDHHC15	3
GO:0050654	chondroitin sulfate proteoglycan metabolic process	0.0311186	CSGALNACT2/NDNF/CSGALNACT1	3
GO:0060055	angiogenesis involved in wound healing	0.0311186	ITGB3/NDNF/SRF	3
GO:0061036	positive regulation of cartilage development	0.0311186	SMAD1/TAPT1/BMP6	3
GO:0140058	neuron projection arborization	0.0311186	TUBA1A/GRIP1/SEMA3A	3
GO:0006937	regulation of muscle contraction	0.0314198	CTTN/SPX/TPM1/P2RX1/DSC2/PDE5A/EDN1/SRF	8
GO:0010631	epithelial cell migration	0.0318291	EFNA1/IRS2/RAB11A/ITGB3/ZNF580/MAP4K4/PATZ1/PIK3CA/FSTL1/EGF/SPARC/EDN1/SRF/ANGPT1	14
GO:0048660	regulation of smooth muscle cell proliferation	0.0323691	TCF7L2/TPM1/ITGB3/PTGIR/CALCRL/PIK3CA/HPGD/EDN1	8
GO:0007187	G protein-coupled receptor signaling pathway, coupled to cyclic nucleotide second messenger	0.0325128	CHRM4/PTGIR/CALCRL/SSTR3	4
GO:0070542	response to fatty acid	0.0325128	ID3/PIK3CA/CLDN1/EDN1	4
GO:0007229	integrin-mediated signaling pathway	0.0331813	CDC42/ITGB3/ITGA2B/ZNF304/LIMS2/MPIG6B	6
GO:0030512	negative regulation of transforming growth factor beta receptor signaling pathway	0.0331813	PBLD/LTBP1/SPRY1/FKBP1A/CAV2/MIR93	6
GO:0001101	response to acid chemical	0.0333771	TUBA1A/PIK3CA/LAMTOR3/EDN1/SESN1/CASTOR2/CASTOR3P	7
GO:0014855	striated muscle cell proliferation	0.0336478	MIR17HG/SMAD1/HEY2/CAV2/ANGPT1	5
GO:0006622	protein targeting to lysosome	0.0336983	ATG14/NEDD4/CLU	3
GO:0090132	epithelium migration	0.033715	EFNA1/IRS2/RAB11A/ITGB3/ZNF580/MAP4K4/PATZ1/PIK3CA/FSTL1/EGF/SPARC/EDN1/SRF/ANGPT1	14
GO:0034284	response to monosaccharide	0.0351336	TCF7L2/IRS2/TIAM1/ACVR2B/PIK3CA/ZBED3/SOX4/SRF/AGER	9
GO:0071453	cellular response to oxygen levels	0.0353339	MPL/MDM4/ZFP36L1/NDNF/EDN1/HILPDA/MIR106B/MYC	8
GO:0003222	ventricular trabecula myocardium morphogenesis	0.0355854	HEY2/CHD7	2
GO:0051608	histamine transport	0.0355854	SLC18A2/EDN1	2
GO:1905269	positive regulation of chromatin organization	0.0355854	TAL1/ZNF304	2
GO:1904035	regulation of epithelial cell apoptotic process	0.0357477	TCF7L2/ZFP36L1/ITGB3/SRSF6/NDNF/ANGPT1	6
GO:0003229	ventricular cardiac muscle tissue development	0.0363342	TPM1/FKBP1A/HEY2/CHD7	4
GO:0048659	smooth muscle cell proliferation	0.0363616	TCF7L2/TPM1/ITGB3/PTGIR/CALCRL/PIK3CA/HPGD/EDN1	8
GO:1902905	positive regulation of supramolecular fiber organization	0.0363616	CDC42/CTTN/TPM1/EDN1/ARHGEF5/BAG4/CLU/TENM1	8
GO:0048333	mesodermal cell differentiation	0.0363856	TAL1/ITGB3/SMAD1	3
GO:0060317	cardiac epithelial to mesenchymal transition	0.0363856	EFNA1/SPRY1/HEY2	3
GO:0071398	cellular response to fatty acid	0.0363856	ID3/CLDN1/EDN1	3
GO:0003012	muscle system process	0.0369542	CTTN/SPX/MIR17HG/TPM1/P2RX1/DSC2/MEIS1/TIAM1/PIK3CA/MYLK/APBB2/PDE5A/EDN1/SRF/HEY2/CALD1	16
GO:0031032	actomyosin structure organization	0.0370104	CDC42/STMN1/TPM1/EDN1/SRF/EPB41L2/ARHGEF5/BAG4/ARHGAP6	9
GO:0090130	tissue migration	0.0370361	EFNA1/IRS2/RAB11A/ITGB3/ZNF580/MAP4K4/PATZ1/PIK3CA/FSTL1/EGF/SPARC/EDN1/SRF/ANGPT1	14
GO:1903706	regulation of hemopoiesis	0.0377766	MPL/TAL1/DTX1/MIR17HG/ZFP36L1/SMARCE1/MEIS1/PF4/CAMK4/TCF7/FAXDC2/SOX4/AGER/MYC/GFI1B	15
GO:0009948	anterior/posterior axis specification	0.0383379	PCSK6/SRF/HEY2/GPC3	4
GO:0014009	glial cell proliferation	0.0383379	SOX4/CLU/PLAG1/LTA	4
GO:2000628	regulation of miRNA metabolic process	0.0383388	ZNF512B/SMAD1/SRF/PRL/MYC	5
GO:0043254	regulation of protein-containing complex assembly	0.039121	CDC42/CAMSAP2/STMN1/TAL1/SELP/CTTN/ESAM/HRK/CLIP3/P2RY12/ZNF827/ARHGEF5/BAG4/CLU/TENM1	15
GO:0021772	olfactory bulb development	0.0391796	SRF/SEMA3A/CHD7	3
GO:0048147	negative regulation of fibroblast proliferation	0.0391796	MYC/TP53INP1/LTA	3
GO:0098810	neurotransmitter reuptake	0.0391796	SLC18A2/ITGB3/SLC6A4	3
GO:0071384	cellular response to corticosteroid stimulus	0.0404037	ZFP36L1/SSTR3/EDN1/SGK1	4
GO:0007567	parturition	0.0404852	HPGD/EDN1	2
GO:0010763	positive regulation of fibroblast migration	0.0404852	ITGB3/BAG4	2
GO:0015670	carbon dioxide transport	0.0404852	HBG1/CA2	2
GO:0042159	lipoprotein catabolic process	0.0404852	LYPLAL1/ABHD10	2
GO:0043201	response to leucine	0.0404852	PIK3CA/SESN1	2
GO:0060413	atrial septum morphogenesis	0.0404852	SOX4/HEY2	2
GO:0061307	cardiac neural crest cell differentiation involved in heart development	0.0404852	CDC42/EDN1	2
GO:0061308	cardiac neural crest cell development involved in heart development	0.0404852	CDC42/EDN1	2
GO:1901722	regulation of cell proliferation involved in kidney development	0.0404852	ITGB3/MYC	2
GO:0051235	maintenance of location	0.0411412	SLC18A2/SOAT2/GP1BA/ITGB3/NFKBIB/LTBP1/BARD1/GP1BB/BDH2/FKBP1A/HILPDA/MIR93/CHD7	13
GO:1904659	glucose transmembrane transport	0.0412548	APPL2/IRS2/CLIP3/PPBP/EDN1/GPC3	6
GO:0033627	cell adhesion mediated by integrin	0.0416772	EFNA1/ITGB3/ITGA2B/P2RY12/MMRN1	5
GO:0055023	positive regulation of cardiac muscle tissue growth	0.0420793	MIR17HG/EDN1/HEY2	3
GO:2000352	negative regulation of endothelial cell apoptotic process	0.0420793	ITGB3/NDNF/ANGPT1	3
GO:0060070	canonical Wnt signaling pathway	0.0422248	BCL9/TCF7L2/IFT20/IGFBP2/RBMS3/EGF/TCF7/ZBED3/EDN1/SOX4/ZNF703/GPC3	12
GO:0032233	positive regulation of actin filament bundle assembly	0.0425317	CDC42/TPM1/ARHGEF5/BAG4	4
GO:0055008	cardiac muscle tissue morphogenesis	0.0425317	TPM1/FKBP1A/HEY2/CHD7	4
GO:0001936	regulation of endothelial cell proliferation	0.0429521	TIE1/ITGB3/ZNF580/EGF/SPARC/BMP6/PRL/CAV2	8
GO:0071478	cellular response to radiation	0.0429521	NET1/NMT2/TRIAP1/NEDD4/BARD1/MYC/TP53INP1/TSPYL5	8
GO:0051896	regulation of protein kinase B signaling	0.0433513	ROR1/SELP/TCF7L2/NEDD4/PIK3CA/P2RY12/EGF/BAG4/TSPYL5/ANGPT1	10
GO:0055017	cardiac muscle tissue growth	0.0434103	MIR17HG/MEIS1/SMAD1/EDN1/HEY2	5
GO:1990748	cellular detoxification	0.0441983	HBG1/ESD/PXDN/SESN1/TP53INP1/PTGS1	6
GO:0097120	receptor localization to synapse	0.0447218	GRIP1/RAB11A/ITGB3/CEP112	4
GO:0043542	endothelial cell migration	0.0448523	EFNA1/ITGB3/ZNF580/PATZ1/PIK3CA/FSTL1/EGF/SPARC/EDN1/SRF/ANGPT1	11
GO:0003161	cardiac conduction system development	0.0450838	CDC42/SMAD1/HEY2	3
GO:0003230	cardiac atrium development	0.0450838	MDM4/SOX4/HEY2	3
GO:0021988	olfactory lobe development	0.0450838	SRF/SEMA3A/CHD7	3
GO:0019827	stem cell population maintenance	0.0453133	BCL9/TAL1/BCL7A/SMARCE1/PELO/SOX4/MYC/ZNF706	8
GO:0002903	negative regulation of B cell apoptotic process	0.0456223	MIR17HG/IRS2	2
GO:0003096	renal sodium ion transport	0.0456223	EDN1/SGK1	2
GO:0003188	heart valve formation	0.0456223	EFNA1/HEY2	2
GO:0014857	regulation of skeletal muscle cell proliferation	0.0456223	CAV2/ANGPT1	2
GO:0021534	cell proliferation in hindbrain	0.0456223	SLC6A4/EGF	2
GO:0021924	cell proliferation in external granule layer	0.0456223	SLC6A4/EGF	2
GO:0021930	cerebellar granule cell precursor proliferation	0.0456223	SLC6A4/EGF	2
GO:0034112	positive regulation of homotypic cell-cell adhesion	0.0456223	GP6/MMRN1	2
GO:0034497	protein localization to phagophore assembly site	0.0456223	ATG9A/WIPI2	2
GO:0046653	tetrahydrofolate metabolic process	0.0456223	MTHFD2L/MTHFD1L	2
GO:0048385	regulation of retinoic acid receptor signaling pathway	0.0456223	DHRS3/ASXL1	2
GO:0098969	neurotransmitter receptor transport to postsynaptic membrane	0.0456223	GRIP1/RAB11A	2
GO:1902285	semaphorin-plexin signaling pathway involved in neuron projection guidance	0.0456223	EDN1/SEMA3A	2
GO:0008645	hexose transmembrane transport	0.045718	APPL2/IRS2/CLIP3/PPBP/EDN1/GPC3	6
GO:0031589	cell-substrate adhesion	0.046013	CDC42/EFNA1/CTTN/ITGB3/ITGA2B/MAP4K4/LIMS2/TIAM1/PARVB/NDNF/SRF/ANGPT1/ARHGAP6	13
GO:0006497	protein lipidation	0.0470046	NMT2/CLIP3/ZDHHC23/WIPI2/ZDHHC15	5
GO:0070098	chemokine-mediated signaling pathway	0.0470046	MPL/PF4V1/PF4/PPBP/EDN1	5
GO:0030510	regulation of BMP signaling pathway	0.0472699	PCSK6/CRIM1/FSTL1/PELO/MIR93/GPC3	6
GO:1905037	autophagosome organization	0.0472699	PIK3C2B/ATG14/IFT20/ATG9A/WIPI2/TP53INP1	6
GO:0010001	glial cell differentiation	0.0473968	ROR1/TAL1/MIR181B1/PARD3/DTX1/TUBA1A/SOX4/AGER/MIOS/CLU	10
GO:0042594	response to starvation	0.0474236	YARS1/PIK3C2B/HNRNPA1/ATG14/DSC2/SSTR3/SESN1/WIPI2/MIOS	9
GO:1903828	negative regulation of protein localization	0.0474236	YOD1/FRMD4A/SIAH3/BARD1/GNAZ/TRIM40/MIR93/BAG4/ANGPT1	9
GO:0003180	aortic valve morphogenesis	0.0481918	TIE1/EFNA1/HEY2	3
GO:0031111	negative regulation of microtubule polymerization or depolymerization	0.0481918	CAMSAP2/STMN1/CLIP3	3
GO:0035633	maintenance of blood-brain barrier	0.0481918	ESAM/CLDN1/ANGPT1	3
GO:0045429	positive regulation of nitric oxide biosynthetic process	0.0481918	MIR181B1/EDN1/CLU	3
GO:1903510	mucopolysaccharide metabolic process	0.048866	CSGALNACT2/EGF/NDNF/CSGALNACT1/ANGPT1	5
GO:2000630	positive regulation of miRNA metabolic process	0.0492879	SMAD1/SRF/PRL/MYC	4

## Sheet: Cluster_8 (Cluster E)
ID	Description	pvalue	Gene Symbols	Count
GO:0002098	tRNA wobble uridine modification	0.000643942	GTPBP3/ELP6	2
GO:0002097	tRNA wobble base modification	0.000895824	GTPBP3/ELP6	2
GO:0006399	tRNA metabolic process	0.000945612	NAT10/GTPBP3/ELP6/VARS2	4
GO:0006400	tRNA modification	0.00119385	NAT10/GTPBP3/ELP6	3
GO:0033044	regulation of chromosome organization	0.00217035	SMG5/NAT10/KLHL22/ANAPC2	4
GO:0048147	negative regulation of fibroblast proliferation	0.00274666	KMT2A/NLRC3	2
GO:0034470	ncRNA processing	0.00278953	NAT10/TUT1/GTPBP3/RPS21/ELP6	5
GO:0008033	tRNA processing	0.00328337	NAT10/GTPBP3/ELP6	3
GO:0032480	negative regulation of type I interferon production	0.00450622	NLRC3/KLHL22	2
GO:0030490	maturation of SSU-rRNA	0.00620218	NAT10/RPS21	2
GO:0032210	regulation of telomere maintenance via telomerase	0.00620218	SMG5/NAT10	2
GO:0009451	RNA modification	0.00745848	NAT10/GTPBP3/ELP6	3
GO:1904356	regulation of telomere maintenance via telomere lengthening	0.0081446	SMG5/NAT10	2
GO:0098930	axonal transport	0.00920546	SPG7/ARMCX3	2
GO:0007004	telomere maintenance via telomerase	0.0103247	SMG5/NAT10	2
GO:0006278	RNA-templated DNA biosynthetic process	0.0121105	SMG5/NAT10	2
GO:0008088	axo-dendritic transport	0.0127338	SPG7/ARMCX3	2
GO:0010833	telomere maintenance via telomere lengthening	0.0140216	SMG5/NAT10	2
GO:0030433	ubiquitin-dependent ERAD pathway	0.0153635	ANKZF1/USP19	2
GO:0048145	regulation of fibroblast proliferation	0.0167586	KMT2A/NLRC3	2
GO:0043161	proteasome-mediated ubiquitin-dependent protein catabolic process	0.0185288	ANKZF1/KLHL22/USP19/ANAPC2	4
GO:0007091	metaphase/anaphase transition of mitotic cell cycle	0.0185756	KLHL22/ANAPC2	2
GO:2001251	negative regulation of chromosome organization	0.0185756	NAT10/KLHL22	2
GO:0044784	metaphase/anaphase transition of cell cycle	0.0197041	KLHL22/ANAPC2	2
GO:0031123	RNA 3'-end processing	0.0216474	TUT1/RPS21	2
GO:0000447	endonucleolytic cleavage in ITS1 to separate SSU-rRNA from 5.8S rRNA and LSU-rRNA from tricistronic rRNA transcript (SSU-rRNA, 5.8S rRNA, LSU-rRNA)	0.0220411	RPS21	1
GO:0031125	rRNA 3'-end processing	0.0220411	RPS21	1
GO:0032204	regulation of telomere maintenance	0.0224463	SMG5/NAT10	2
GO:0033045	regulation of sister chromatid segregation	0.0224463	KLHL22/ANAPC2	2
GO:0042274	ribosomal small subunit biogenesis	0.0224463	NAT10/RPS21	2
GO:0048144	fibroblast proliferation	0.0236672	KMT2A/NLRC3	2
GO:0019511	peptidyl-proline hydroxylation	0.024219	P4HTM	1
GO:0031915	positive regulation of synaptic plasticity	0.024219	ANAPC2	1
GO:0036503	ERAD pathway	0.0253369	ANKZF1/USP19	2
GO:0050655	dermatan sulfate proteoglycan metabolic process	0.0263921	B3GAT3	1
GO:0071233	cellular response to leucine	0.0263921	KLHL22	1
GO:2000278	regulation of DNA biosynthetic process	0.0279289	SMG5/NAT10	2
GO:0007088	regulation of mitotic nuclear division	0.028371	L3MBTL1/KLHL22	2
GO:0034982	mitochondrial protein processing	0.0285605	SPG7	1
GO:0106074	aminoacyl-tRNA metabolism involved in translational fidelity	0.0285605	VARS2	1
GO:1900226	negative regulation of NLRP3 inflammasome complex assembly	0.0285605	NLRC3	1
GO:1901862	negative regulation of muscle tissue development	0.0285605	USP19	1
GO:0032479	regulation of type I interferon production	0.0306233	NLRC3/KLHL22	2
GO:0032606	type I interferon production	0.0306233	NLRC3/KLHL22	2
GO:0006000	fructose metabolic process	0.0307242	PFKFB1	1
GO:0032688	negative regulation of interferon-beta production	0.0328832	NLRC3	1
GO:0043201	response to leucine	0.0328832	KLHL22	1
GO:0060026	convergent extension	0.0328832	NKD1	1
GO:0141086	GO:0141086	0.0328832	NLRC3	1
GO:2000052	positive regulation of non-canonical Wnt signaling pathway	0.0328832	NKD1	1
GO:0051983	regulation of chromosome segregation	0.0343696	KLHL22/ANAPC2	2
GO:0048172	regulation of short-term neuronal synaptic plasticity	0.0350374	KMT2A	1
GO:2000095	regulation of Wnt signaling pathway, planar cell polarity pathway	0.0350374	NKD1	1
GO:0000479	endonucleolytic cleavage of tricistronic rRNA transcript (SSU-rRNA, 5.8S rRNA, LSU-rRNA)	0.037187	RPS21	1
GO:0090090	negative regulation of canonical Wnt signaling pathway	0.0387864	LMBR1L/NKD1	2
GO:0005980	glycogen catabolic process	0.0393319	PYGB	1
GO:0006450	regulation of translational fidelity	0.0393319	VARS2	1
GO:0019896	axonal transport of mitochondrion	0.0393319	ARMCX3	1
GO:0035864	response to potassium ion	0.0393319	KMT2A	1
GO:0045820	negative regulation of glycolytic process	0.0393319	PFKFB1	1
GO:0009251	glucan catabolic process	0.0414722	PYGB	1
GO:0045064	T-helper 2 cell differentiation	0.0414722	KMT2A	1
GO:0051783	regulation of nuclear division	0.0418452	L3MBTL1/KLHL22	2
GO:0032211	negative regulation of telomere maintenance via telomerase	0.0436078	NAT10	1
GO:0051568	histone H3-K4 methylation	0.0436078	KMT2A	1
GO:0060216	definitive hemopoiesis	0.0436078	KMT2A	1
GO:0090128	regulation of synapse maturation	0.0436078	ANAPC2	1
GO:1900037	regulation of cellular response to hypoxia	0.0436078	USP19	1
GO:0000272	polysaccharide catabolic process	0.0457387	PYGB	1
GO:0007213	G protein-coupled acetylcholine receptor signaling pathway	0.0457387	RGS10	1
GO:0032011	ARF protein signal transduction	0.0457387	PSD3	1
GO:0032012	regulation of ARF protein signal transduction	0.0457387	PSD3	1
GO:1904292	regulation of ERAD pathway	0.0457387	USP19	1
GO:0000723	telomere maintenance	0.0471378	SMG5/NAT10	2
GO:0002181	cytoplasmic translation	0.0471378	RPL17/RPS21	2
GO:0002115	store-operated calcium entry	0.0478651	CRACR2A	1
GO:0033762	response to glucagon	0.0478651	PFKFB1	1
GO:0048025	negative regulation of mRNA splicing, via spliceosome	0.0478651	RBM42	1
GO:0018126	protein hydroxylation	0.0499868	P4HTM	1
GO:0034472	snRNA 3'-end processing	0.0499868	TUT1	1
GO:0046835	carbohydrate phosphorylation	0.0499868	PFKFB1	1

## Sheet: Cluster_9 (Cluster A)
ID	Description	pvalue	Gene Symbols	Count
GO:0010810	regulation of cell-substrate adhesion	0.00371939	VCL/PKP2/CDK6	3
GO:0006497	protein lipidation	0.00746484	PGAP2/ZDHHC9	2
GO:0034109	homotypic cell-cell adhesion	0.00827609	VCL/PKP2	2
GO:0042158	lipoprotein biosynthetic process	0.00844291	PGAP2/ZDHHC9	2
GO:0048675	axon extension	0.0128907	VCL/ULK2	2
GO:0001952	regulation of cell-matrix adhesion	0.0137126	VCL/CDK6	2
GO:0031589	cell-substrate adhesion	0.0139268	VCL/PKP2/CDK6	3
GO:0002934	desmosome organization	0.01422	PKP2	1
GO:0015886	heme transport	0.01422	SLC48A1	1
GO:0034727	piecemeal microautophagy of the nucleus	0.01422	ULK2	1
GO:0048671	negative regulation of collateral sprouting	0.0156313	ULK2	1
GO:0042157	lipoprotein metabolic process	0.0158644	PGAP2/ZDHHC9	2
GO:0015866	ADP transport	0.0170406	SLC17A9	1
GO:0019321	pentose metabolic process	0.0170406	XYLB	1
GO:0021670	lateral ventricle development	0.0170406	CDK6	1
GO:0043696	dedifferentiation	0.0170406	CDK6	1
GO:0043697	cell dedifferentiation	0.0170406	CDK6	1
GO:0098911	regulation of ventricular cardiac muscle cell action potential	0.0170406	PKP2	1
GO:0016237	lysosomal microautophagy	0.0184479	ULK2	1
GO:0034333	adherens junction assembly	0.0184479	VCL	1
GO:0098761	cellular response to interleukin-7	0.0184479	LSP1	1
GO:1901678	iron coordination entity transport	0.0184479	SLC48A1	1
GO:0098760	response to interleukin-7	0.0198533	LSP1	1
GO:0007043	cell-cell junction assembly	0.0210696	VCL/PKP2	2
GO:0086069	bundle of His cell to Purkinje myocyte communication	0.0212568	PKP2	1
GO:1904874	positive regulation of telomerase RNA localization to Cajal body	0.0212568	NOP10	1
GO:0090136	epithelial cell-cell adhesion	0.0226583	VCL	1
GO:1901550	regulation of endothelial cell development	0.024058	VCL	1
GO:1902036	regulation of hematopoietic stem cell differentiation	0.024058	CDK6	1
GO:1903140	regulation of establishment of endothelial barrier	0.024058	VCL	1
GO:0001522	pseudouridine synthesis	0.0254556	NOP10	1
GO:0061709	reticulophagy	0.0254556	ULK2	1
GO:1904872	regulation of telomerase RNA localization to Cajal body	0.0254556	NOP10	1
GO:0015867	ATP transport	0.0268514	SLC17A9	1
GO:0044804	autophagy of nucleus	0.0268514	ULK2	1
GO:0090670	RNA localization to Cajal body	0.0268514	NOP10	1
GO:0090671	telomerase RNA localization to Cajal body	0.0268514	NOP10	1
GO:0090672	telomerase RNA localization	0.0268514	NOP10	1
GO:0090685	RNA localization to nucleus	0.0268514	NOP10	1
GO:1990138	neuron projection extension	0.0268883	VCL/ULK2	2
GO:0007219	Notch signaling pathway	0.0274463	MAML3/CDK6	2
GO:0045056	transcytosis	0.0282452	FCGRT	1
GO:0045655	regulation of monocyte differentiation	0.0282452	CDK6	1
GO:1905146	lysosomal protein catabolic process	0.0282452	SLC17A9	1
GO:0044794	positive regulation by host of viral process	0.0296371	ZDHHC9	1
GO:0048670	regulation of collateral sprouting	0.0296371	ULK2	1
GO:0150105	protein localization to cell-cell junction	0.0310271	VCL	1
GO:0018230	peptidyl-L-cysteine S-palmitoylation	0.0324152	ZDHHC9	1
GO:0018231	peptidyl-S-diacylglycerol-L-cysteine biosynthetic process from peptidyl-cysteine	0.0324152	ZDHHC9	1
GO:0021542	dentate gyrus development	0.0324152	CDK6	1
GO:0046835	carbohydrate phosphorylation	0.0324152	XYLB	1
GO:0003323	type B pancreatic cell development	0.0338013	CDK6	1
GO:0007039	protein catabolic process in the vacuole	0.0338013	SLC17A9	1
GO:0018279	protein N-linked glycosylation via asparagine	0.0338013	NUDT14	1
GO:0086064	cell communication by electrical coupling involved in cardiac conduction	0.0351856	PKP2	1
GO:2000773	negative regulation of cellular senescence	0.0351856	CDK6	1
GO:0006063	uronic acid metabolic process	0.0365679	XYLB	1
GO:0019585	glucuronate metabolic process	0.0365679	XYLB	1
GO:0002064	epithelial cell development	0.0373117	VCL/CDK6	2
GO:0045216	cell-cell junction organization	0.0373117	VCL/PKP2	2
GO:0048668	collateral sprouting	0.0393268	ULK2	1
GO:1901679	nucleotide transmembrane transport	0.0393268	SLC17A9	1
GO:0098901	regulation of cardiac muscle cell action potential	0.0407034	PKP2	1
GO:0003309	type B pancreatic cell differentiation	0.0420782	CDK6	1
GO:0006359	regulation of transcription by RNA polymerase III	0.0420782	PRDX5	1
GO:0006506	GPI anchor biosynthetic process	0.043451	PGAP2	1
GO:0042744	hydrogen peroxide catabolic process	0.043451	PRDX5	1
GO:0006505	GPI anchor metabolic process	0.0448219	PGAP2	1
GO:0010644	cell communication by electrical coupling	0.0448219	PKP2	1
GO:0010765	positive regulation of sodium ion transport	0.0448219	PKP2	1
GO:0018345	protein palmitoylation	0.0448219	ZDHHC9	1
GO:0007160	cell-matrix adhesion	0.045561	VCL/CDK6	2
GO:0048588	developmental cell growth	0.045561	VCL/ULK2	2
GO:0015868	purine ribonucleotide transport	0.0461909	SLC17A9	1
GO:0021591	ventricular system development	0.0461909	CDK6	1
GO:0060560	developmental growth involved in morphogenesis	0.0472857	VCL/ULK2	2
GO:0086019	cell-cell signaling involved in cardiac conduction	0.0475581	PKP2	1
GO:0030224	monocyte differentiation	0.0489233	CDK6	1
GO:0086004	regulation of cardiac muscle cell contraction	0.0489233	PKP2	1
GO:0086005	ventricular cardiac muscle cell action potential	0.0489233	PKP2	1

## Sheet: Cluster_10 (Cluster A)
ID	Description	pvalue	Gene Symbols	Count
GO:0098727	maintenance of cell number	5.42767e-05	SELENON/TET1/LRP5/KAT2A/ZNF358/DIS3L2/FANCC	7
GO:0019430	removal of superoxide radicals	0.000223071	CCS/MPO/FANCC	3
GO:0071450	cellular response to oxygen radical	0.000287528	CCS/MPO/FANCC	3
GO:0071451	cellular response to superoxide	0.000287528	CCS/MPO/FANCC	3
GO:0022617	extracellular matrix disassembly	0.00030291	PBXIP1/CTSG/CARMIL2/DDR1	4
GO:0019827	stem cell population maintenance	0.000385507	TET1/LRP5/KAT2A/ZNF358/DIS3L2/FANCC	6
GO:0000303	response to superoxide	0.000404941	CCS/MPO/FANCC	3
GO:0000305	response to oxygen radical	0.000449968	CCS/MPO/FANCC	3
GO:0098732	macromolecule deacylation	0.00048234	MTA1/SGF29/KAT2A/PPT2	4
GO:0006346	DNA methylation-dependent heterochromatin assembly	0.000661841	TET1/ATF7IP2/DNMT3A	3
GO:0040029	regulation of gene expression, epigenetic	0.00124387	TET1/MTA1/ATF7IP2/SGF29/PRMT7/DNMT3A	6
GO:0071229	cellular response to acid chemical	0.00145899	SH3BP4/DNMT3A/PLEC/RRAGB	4
GO:0042254	ribosome biogenesis	0.00152859	ERI3/RPUSD4/NLE1/PIH1D1/RIOX2/NSUN5P1/GNL3L	7
GO:0140718	facultative heterochromatin assembly	0.0017537	TET1/ATF7IP2/DNMT3A	3
GO:0010506	regulation of autophagy	0.00251521	ULK3/ORMDL3/SNRNP70/SH3BP4/TECPR1/NRBP2/RRAGB	7
GO:0010715	regulation of extracellular matrix disassembly	0.00305528	CARMIL2/DDR1	2
GO:0060033	anatomical structure regression	0.00305528	LRP5/CD248	2
GO:0050832	defense response to fungus	0.00308471	CTSG/MPO/DEFA1B	3
GO:0006644	phospholipid metabolic process	0.00340619	SLC44A5/DPM3/ORMDL3/PLCG1/FITM2/ENPP2/INPP5E	7
GO:0006476	protein deacetylation	0.0034081	MTA1/SGF29/KAT2A	3
GO:0001991	regulation of systemic arterial blood pressure by circulatory renin-angiotensin	0.00345097	CTSG/PCSK5	2
GO:0045814	negative regulation of gene expression, epigenetic	0.00354748	TET1/MTA1/ATF7IP2/DNMT3A	4
GO:0071514	genomic imprinting	0.00386925	PRMT7/DNMT3A	2
GO:0090308	regulation of DNA methylation-dependent heterochromatin assembly	0.00386925	TET1/ATF7IP2	2
GO:0046486	glycerolipid metabolic process	0.00421925	SLC44A5/DPM3/PLCG1/FITM2/DAGLB/ENPP2/INPP5E	7
GO:0010587	miRNA catabolic process	0.00477262	ELOB/DIS3L2	2
GO:0009620	response to fungus	0.00511629	CTSG/MPO/DEFA1B	3
GO:0035601	protein deacylation	0.00511629	MTA1/SGF29/KAT2A	3
GO:0010288	response to lead ion	0.00525724	PPP5C/DNMT3A	2
GO:0032482	Rab protein signal transduction	0.00525724	RAB15/SGSM3	2
GO:0060444	branching involved in mammary gland duct morphogenesis	0.00525724	LRP5/DDR1	2
GO:0090043	regulation of tubulin deacetylation	0.00525724	SGF29/KAT2A	2
GO:0062197	cellular response to chemical stress	0.00619895	SELENON/CCS/PDK2/MPO/PLEC/FANCC	6
GO:0006801	superoxide metabolic process	0.00625195	CCS/MPO/FANCC	3
GO:0001101	response to acid chemical	0.00627416	SH3BP4/DNMT3A/PLEC/RRAGB	4
GO:0031445	regulation of heterochromatin assembly	0.00629115	TET1/ATF7IP2	2
GO:0090042	tubulin deacetylation	0.00629115	SGF29/KAT2A	2
GO:0120261	regulation of heterochromatin organization	0.00629115	TET1/ATF7IP2	2
GO:0072678	T cell migration	0.00649564	ZAP70/DEFA1B/PLEC	3
GO:0003081	regulation of systemic arterial blood pressure by renin-angiotensin	0.00683998	CTSG/PCSK5	2
GO:2000353	positive regulation of endothelial cell apoptotic process	0.00683998	CD248/PLCG1	2
GO:0035264	multicellular organism growth	0.00725278	RAI1/KAT2A/GAMT/PLEC	4
GO:0019318	hexose metabolic process	0.00737075	LRP5/MAN2C1/PDK2/KAT2A/GALT	5
GO:0034614	cellular response to reactive oxygen species	0.00851601	CCS/PDK2/MPO/FANCC	4
GO:0001783	B cell apoptotic process	0.00861124	ORMDL3/PKN1	2
GO:0010818	T cell chemotaxis	0.00861124	DEFA1B/PLEC	2
GO:0051873	killing by host of symbiont cells	0.0092425	CTSG/DEFA1B	2
GO:0071230	cellular response to amino acid stimulus	0.00986494	SH3BP4/DNMT3A/RRAGB	3
GO:0060603	mammary gland duct morphogenesis	0.00989379	LRP5/DDR1	2
GO:0008654	phospholipid biosynthetic process	0.0104641	SLC44A5/DPM3/ORMDL3/FITM2/INPP5E	5
GO:0034599	cellular response to oxidative stress	0.0106306	SELENON/CCS/PDK2/MPO/FANCC	5
GO:1900027	regulation of ruffle assembly	0.0112556	EVL/CARMIL2	2
GO:0010507	negative regulation of autophagy	0.0115178	SNRNP70/NRBP2/RRAGB	3
GO:0005996	monosaccharide metabolic process	0.0116672	LRP5/MAN2C1/PDK2/KAT2A/GALT	5
GO:0031507	heterochromatin assembly	0.0118664	TET1/ATF7IP2/DNMT3A	3
GO:0043279	response to alkaloid	0.0125816	SELENON/PPP5C/DNMT3A	3
GO:0034368	protein-lipid complex remodeling	0.012695	MPO/PCSK5	2
GO:0034369	plasma lipoprotein particle remodeling	0.012695	MPO/PCSK5	2
GO:0006637	acyl-CoA metabolic process	0.0136998	PDK2/FITM2/PPT2	3
GO:0035383	thioester metabolic process	0.0136998	PDK2/FITM2/PPT2	3
GO:0034367	protein-containing complex remodeling	0.0142103	MPO/PCSK5	2
GO:0090311	regulation of protein deacetylation	0.0142103	SGF29/KAT2A	2
GO:0048534	hematopoietic or lymphoid organ development	0.0144758	LRP5/CD248/PKN1	3
GO:0031667	response to nutrient levels	0.0146266	ULK3/PDK2/KAT2A/MPO/DNMT3A/PLEC/RRAGB	7
GO:0098869	cellular oxidant detoxification	0.014873	CCS/MPO/FANCC	3
GO:0001667	ameboidal-type cell migration	0.0149234	LRP5/CD248/EVL/PKN1/PLCG1/ENPP2/PLEC	7
GO:0048736	appendage development	0.0149833	LRP5/KAT2A/ZNF358/PCSK5	4
GO:0060173	limb development	0.0149833	LRP5/KAT2A/ZNF358/PCSK5	4
GO:0016486	peptide hormone processing	0.0149958	CTSG/PCSK5	2
GO:0032094	response to food	0.0149958	MPO/PLEC	2
GO:1902745	positive regulation of lamellipodium organization	0.0149958	CARMIL2/ENPP2	2
GO:0070828	heterochromatin organization	0.0152764	TET1/ATF7IP2/DNMT3A	3
GO:0044319	wound healing, spreading of cells	0.0157996	CARMIL2/DDR1	2
GO:0090505	epiboly involved in wound healing	0.0157996	CARMIL2/DDR1	2
GO:0001701	in utero embryonic development	0.016442	TET1/NLE1/KAT2A/PLCG1/ANKS6/RPL13	6
GO:0001990	regulation of systemic arterial blood pressure by hormone	0.0166216	CTSG/PCSK5	2
GO:0048741	skeletal muscle fiber development	0.0166216	SELENON/PLEC	2
GO:0090504	epiboly	0.0166216	CARMIL2/DDR1	2
GO:0140448	signaling receptor ligand precursor processing	0.0174615	CTSG/PCSK5	2
GO:0035337	fatty-acyl-CoA metabolic process	0.0183191	FITM2/PPT2	2
GO:0006650	glycerophospholipid metabolic process	0.0196078	SLC44A5/DPM3/PLCG1/ENPP2/INPP5E	5
GO:0140694	non-membrane-bounded organelle assembly	0.0196083	SEPTIN1/CENPT/NLE1/KAT2A/FITM2/PLEC	6
GO:0014904	myotube cell development	0.0200865	SELENON/PLEC	2
GO:0060443	mammary gland morphogenesis	0.020996	LRP5/DDR1	2
GO:1904037	positive regulation of epithelial cell apoptotic process	0.020996	CD248/PLCG1	2
GO:0019320	hexose catabolic process	0.0219224	LRP5/GALT	2
GO:0090207	regulation of triglyceride metabolic process	0.0219224	FITM2/DAGLB	2
GO:0097178	ruffle assembly	0.0219224	EVL/CARMIL2	2
GO:0000302	response to reactive oxygen species	0.0221373	CCS/PDK2/MPO/FANCC	4
GO:0001824	blastocyst development	0.0225707	TET1/NLE1/RPL13	3
GO:0071674	mononuclear cell migration	0.0228426	CTSG/ZAP70/DEFA1B/PLEC	4
GO:0001825	blastocyst formation	0.0228656	TET1/NLE1	2
GO:1990748	cellular detoxification	0.0241155	CCS/MPO/FANCC	3
GO:0016570	histone modification	0.0246429	MTA1/SGF29/KAT2A	3
GO:0003044	regulation of systemic arterial blood pressure mediated by a chemical signal	0.0248011	CTSG/PCSK5	2
GO:0035384	thioester biosynthetic process	0.0248011	PDK2/PPT2	2
GO:0071616	acyl-CoA biosynthetic process	0.0248011	PDK2/PPT2	2
GO:0060348	bone development	0.0258001	LRP5/LTBP3/KAT2A/RPL13	4
GO:0048286	lung alveolus development	0.0268012	SELENON/LTBP3	2
GO:1902275	regulation of chromatin organization	0.0268012	TET1/ATF7IP2	2
GO:0072676	lymphocyte migration	0.0268146	ZAP70/DEFA1B/PLEC	3
GO:0009952	anterior/posterior pattern specification	0.0273615	LRP5/NLE1/KAT2A/PCSK5	4
GO:0033865	nucleoside bisphosphate metabolic process	0.0273731	PDK2/FITM2/PPT2	3
GO:0033875	ribonucleoside bisphosphate metabolic process	0.0273731	PDK2/FITM2/PPT2	3
GO:0034032	purine nucleoside bisphosphate metabolic process	0.0273731	PDK2/FITM2/PPT2	3
GO:0016573	histone acetylation	0.027825	SGF29/KAT2A	2
GO:0071827	plasma lipoprotein particle organization	0.027825	MPO/PCSK5	2
GO:0043200	response to amino acid	0.0279378	SH3BP4/DNMT3A/RRAGB	3
GO:0051496	positive regulation of stress fiber assembly	0.0288644	EVL/SORBS3	2
GO:0097237	cellular response to toxic substance	0.0290857	CCS/MPO/FANCC	3
GO:0006364	rRNA processing	0.0298078	ERI3/RPUSD4/PIH1D1/NSUN5P1	4
GO:0030838	positive regulation of actin filament polymerization	0.0299191	EVL/CARMIL2	2
GO:0046365	monosaccharide catabolic process	0.0299191	LRP5/GALT	2
GO:1904263	positive regulation of TORC1 signaling	0.0299191	PIH1D1/RRAGB	2
GO:0006111	regulation of gluconeogenesis	0.030989	PDK2/KAT2A	2
GO:0071825	protein-lipid complex subunit organization	0.030989	MPO/PCSK5	2
GO:1902743	regulation of lamellipodium organization	0.030989	CARMIL2/ENPP2	2
GO:0009395	phospholipid catabolic process	0.0320739	PLCG1/ENPP2	2
GO:0010761	fibroblast migration	0.0320739	CD248/PLEC	2
GO:0018393	internal peptidyl-lysine acetylation	0.0331737	SGF29/KAT2A	2
GO:0034661	ncRNA catabolic process	0.0331737	ELOB/DIS3L2	2
GO:0031529	ruffle organization	0.0342881	EVL/CARMIL2	2
GO:0071902	positive regulation of protein serine/threonine kinase activity	0.036491	MAP4K2/PIK3R6/PIH1D1	3
GO:0006475	internal protein amino acid acetylation	0.0365601	SGF29/KAT2A	2
GO:0033866	nucleoside bisphosphate biosynthetic process	0.0365601	PDK2/PPT2	2
GO:0034030	ribonucleoside bisphosphate biosynthetic process	0.0365601	PDK2/PPT2	2
GO:0034033	purine nucleoside bisphosphate biosynthetic process	0.0365601	PDK2/PPT2	2
GO:0007389	pattern specification process	0.0373542	LRP5/NLE1/KAT2A/RFNG/PCSK5/ANKS6	6
GO:0002011	morphogenesis of an epithelial sheet	0.0388887	CARMIL2/DDR1	2
GO:0007566	embryo implantation	0.0388887	PCSK5/DDR1	2
GO:1904019	epithelial cell apoptotic process	0.0391549	CD248/DNMT3A/PLCG1	3
GO:0032233	positive regulation of actin filament bundle assembly	0.0400737	EVL/SORBS3	2
GO:2000351	regulation of endothelial cell apoptotic process	0.0400737	CD248/PLCG1	2
GO:0035107	appendage morphogenesis	0.0405231	LRP5/ZNF358/PCSK5	3
GO:0035108	limb morphogenesis	0.0405231	LRP5/ZNF358/PCSK5	3
GO:0046434	organophosphate catabolic process	0.0405231	PLCG1/FITM2/ENPP2	3
GO:0032006	regulation of TOR signaling	0.0412163	PIH1D1/SH3BP4/RRAGB	3
GO:1903053	regulation of extracellular matrix organization	0.0412723	CARMIL2/DDR1	2
GO:0045017	glycerolipid biosynthetic process	0.0413644	SLC44A5/DPM3/FITM2/INPP5E	4
GO:0040014	regulation of multicellular organism growth	0.0424843	RAI1/GAMT	2
GO:0048247	lymphocyte chemotaxis	0.0437096	DEFA1B/PLEC	2
GO:0022411	cellular component disassembly	0.0448903	PBXIP1/CTSG/ULK3/CARMIL2/TECPR1/DDR1	6
GO:0046503	glycerolipid catabolic process	0.044948	DAGLB/ENPP2	2
GO:0009636	response to toxic substance	0.0455304	CCS/MPO/DNMT3A/FANCC	4
GO:0001756	somitogenesis	0.0461994	NLE1/KAT2A	2
GO:0061180	mammary gland epithelium development	0.0461994	LRP5/DDR1	2
GO:0046488	phosphatidylinositol metabolic process	0.0469759	DPM3/PLCG1/INPP5E	3
GO:0072577	endothelial cell apoptotic process	0.0474635	CD248/PLCG1	2
GO:0018394	peptidyl-lysine acetylation	0.0487402	SGF29/KAT2A	2
GO:0016072	rRNA metabolic process	0.0488039	ERI3/RPUSD4/PIH1D1/NSUN5P1	4
GO:0098754	detoxification	0.0492331	CCS/MPO/FANCC	3

[truncated: 14 more sheets: Cluster_11 (Cluster E), Cluster_12 (Cluster A), Cluster_13 (Cluster A), Cluster_14 (Cluster D), Cluster_15 (Cluster D), Cluster_16 (Cluster C), Cluster_17 (Cluster C), Cluster_18 (Cluster D), Cluster_19 (Cluster C), Cluster_20 (Cluster D), Cluster_21 (Cluster C), Cluster_22 (Cluster C), Cluster_23 (Cluster F), Cluster_24 (Cluster F)]
